# Supplementary material for: CDK activity provides temporal and quantitative cues for organizing genome duplication
Source: PLoS Genet. 2018 Feb 21;14(2):e1007214. doi: 10.1371/journal.pgen.1007214 (PMC5821308; doi:10.1371/journal.pgen.1007214)
Supplement: S1 Table — (XLSX) [file pgen.1007214.s007.xlsx]

## Sheet: Sheet1
Table S1. List of origins identified in all experimental conditions along with their efficiencies.
	Control (cdc25-22)		Cdc13-Cdc2		G2B		G2B + 30		G1+ 5		G1 + 15		G1+165/S1		S2.5		S4		S6
Origin name	Chromosome I coordinates	Efficiency (%)	Chromosome I coordinates	Efficiency (%)	Chromosome I coordinates	Efficiency (%)	Chromosome I coordinates	Efficiency (%)	Chromosome I coordinates	Efficiency (%)	Chromosome I coordinates	Efficiency (%)	Chromosome I coordinates	Efficiency (%)	Chromosome I coordinates	Efficiency (%)	Chromosome I coordinates	Efficiency (%)	Chromosome I coordinates	Efficiency (%)
oriJW1001	13822.3	13.7564
oriJW1002	50762.3	13.7631
oriJW1003	62042.3	22.7157
oriJW1004	70880.6	13.4389
oriJW1005	87184.4	18.4534	86463.8	12.789	87678.1	12.839	86463.8	13.587	86463.8	15.0852	87678.1	16.4655	87184.4	13.5386	89076	7.62523	87678.1	4.87793	87957.7	3.4305
oriJW1006	94606.6	19.4926
oriJW1007	112024	36.2962	111500	35.6708	112538	33.2191	113289	32.9607	112286	37.8971	112286	35.2627	112286	41.9875	111204	34.1666	113550	26.0939	112286	26.9217
oriJW1008	124828	35.7179	125599	33.6483	124389	33.6176	123592	33.2126	124602	36.6478	124389	36.1022	125599	35.5931	124389	30.6175	124602	26.3524	124602	26.7286
oriJW1009	135698	12.3543	133821	16.411	135003	12.9946	133821	11.9004	133821	15.2871	133821	20.1756	134802	17.3573	133821	18.7582	133821	13.7392	135227	14.7496
oriJW1010	149874	17.5519	150720	21.0833	151233	20.3573	151470	24.1315	149874	25.6118	151233	23.4458	151233	31.5353	150981	26.5648	150148	20.329	151233	19.849
oriJW1011			157202	11.4067	156227	8.93284	152162	18.622	154802	14.1927	155966	17.1633	154802	19.145	154802	21.046	154802	12.5944	155966	15.1564
oriJW1012	164954	17.0196	165202	18.2436	164954	14.7446	166249	19.4084	165715	19.6726	163992	17.9872	165450	21.7144	164704	18.4549	164236	13.934	165715	14.4673
oriJW1013			181713	15.8231	180318	15.0107	179994	12.8025	181713	19.9011	180616	17.8209	181713	16.4743	181465	20.2942	180318	14.9525	180318	14.2703
oriJW1014	190233	28.8425	191161	30.2729	189672	23.0052	190233	26.0843	190233	32.5897	191161	29.4901	191161	31.1605	191161	32.3396	191161	27.8833	191161	26.5578
oriJW1015	199999	46.4164	200294	45.4387	199999	38.6348	201370	39.9653	198736	48.8464	201370	44.0424	199362	53.6774	201370	42.4916	199046	43.9319	199046	37.5942
oriJW1016	240008	13.9766	239329	12.4429	240669	13.4642	240008	13.2549	239661	14.2653	241711	15.3873	241952	14.75	241952	11.4074	241952	5.66726	241246	7.54459
oriJW1017			252868	12.3002	251675	10.9034	251675	10.7046	251340	18.0397	250268	19.2529	251675	22.196	250713	22.0934	252868	17.0989	250497	14.4615
oriJW1018			273645	11.9217	273048	14.739	273355	12.0086	272762	14.8359	273645	12.0491	272762	15.7594	274514	15.9355	273048	16.0594	272762	10.406
oriJW1019	293310	13.0678			293310	4.27206	294544	16.2744	294544	13.42	294544	24.5766	294311	28.9332	294086	24.2597	294311	18.4879	294544	18.0783
oriJW1020	311623	10.3646			311068	6.0508	313246	7.49759	311623	8.69747	311623	17.0602	312209	24.5774	311623	21.5059	312462	17.1605	312209	17.5966
oriJW1021	319729	18.997	319729	12.8253	320026	12.1905	321500	14.011	319442	24.9817	319141	29.5088	320938	33.4563	321500	34.0181	321500	26.9787	321500	23.9764
oriJW1022	326136	29.5925	324828	24.0273	325923	27.0892	326354	24.9591	325923	32.4329	326136	37.2186	325710	43.2744	325923	37.1198	326136	34.3702	326136	27.9059
oriJW1023	364660	47.175	363908	36.5027	365136	41.8283	364660	37.499	364660	49.7511	365136	49.1387	364419	56.6208	364660	45.4675	365136	41.2652	364419	33.5371
oriJW1024			380908	10.8971	379768	3.33905	380908	4.48792	378274	8.72161	378274	13.1809	380908	14.1981	378274	11.6556	379437	7.57945	377863	12.7949
oriJW1025					391290	6.53818	393761	9.32568	391595	10.6073	392542	9.03777	391595	15.9717	390231	13.6774	390971	13.1696	391924	11.2396
oriJW1026	439660	30.4657	439953	21.5213	439953	20.6493	439423	24.0949	439423	23.6192	439660	33.448	440989	53.1256	439178	42.0073	439178	34.9852	439423	28.9573
oriJW1027	463813	16.0702			465174	6.52385	463592	10.6344	463813	7.87393	463813	14.0296	466235	21.5135	466442	20.3405	466442	12.8999	465174	14.4462
oriJW1028	473939	31.1232	472657	20.9685	473939	25.0484	474740	20.9711	473939	27.2592	474202	32.0694	473246	44.7917	474470	34.8012	473721	28.0389	473721	25.1866
oriJW1029	490088	44.4841	489390	31.7376	489074	28.8147	489703	28.7225	489703	39.4834	490088	37.2359	490088	45.1424	490836	38.9597	489703	33.2855	489074	27.4934
oriJW1030	531204	12.1027	529174	21.561	528618	21.6966	528618	20.1548	528880	28.8914	527316	25.2257	529509	28.3574	527899	26.0635	527316	21.9746	527316	18.8322
oriJW1031	552248	12.6603	554416	12.2474	553102	9.94375	551984	9.21034	554416	17.0112	553734	22.2375	554776	14.4799	554416	17.7269	554776	11.5386	552823	11.3152
oriJW1032	562622	39.441	561754	38.2533	563158	32.1974	562622	37.9315	563712	46.117	562622	41.6897	562622	53.5455	563158	39.2973	562622	35.8166	562622	30.8383
oriJW1033	578496	20.1969	576970	14.3924	578496	13.8735	579484	15.3089	578752	18.9548	579230	15.4785	578752	20.6096	578212	16.5852	578752	14.6174	579002	14.132
oriJW1034	593361	15.9648
oriJW1035					607596	10.6763	608399	7.51186	607104	8.0714	608104	20.2308	607104	17.8428	606232	12.8375	606810	9.66644	608104	8.30843
oriJW1036			632917	11.001	634223	13.9845	633964	12.3428	634501	13.4157	634223	11.1024	633964	11.5923	633964	8.48514	633964	10.1809	634223	6.37166
oriJW1037			647769	10.989	646802	9.79293	650229	9.24991	648048	14.7236	646802	17.3046	648048	26.4136	647040	21.5097	648048	17.7371	646802	12.6377
oriJW1038	664835	14.4778	664835	15.976	663376	13.541	663662	17.691	664835	18.1405	663662	11.1974	663662	16.3643	663074	11.6707	663948	9.28247	663376	9.17489
oriJW1039			682753	12.3808	681735	12.984	680631	12.4406	682753	15.9534	682491	13.9224	682244	15.5374	681449	15.1317	682491	12.3463	681177	11.6733
oriJW1040	691810	12.1168	690302	11.6528	691297	12.5318	693275	12.9221	692096	13.0761	692096	12.6664	691552	14.9769	692707	17.621	691297	13.5491	691297	14.8254
oriJW1041	703994	22.6477	704274	21.3185	703344	22.052	704274	19.4537	704514	29.764	704514	28.1735	703670	31.6493	704514	31.1234	704766	28.6459	703344	25.2728
oriJW1042	714850	48.4453	715977	39.278	717092	38.3291	714850	39.3913	715706	49.8854	715706	43.908	716218	51.1166	716783	43.8419	715977	43.9955	717092	38.4253
oriJW1043			739582	12.533	738627	12.4266	737507	8.86829	737507	11.431	738876	9.09873	739101	16.9801	737140	11.8751	738627	10.9491	737507	9.50998
oriJW1044	749891	12.9497	748903	11.4559	748369	10.5619	749158	9.41748	748369	9.13083	746962	10.6433	749158	16.5631	749429	14.7161	749663	10.571	749429	12.5286
oriJW1045	765279	25.4132			764416	9.01999	765612	11.1402	765917	15.2749	764416	26.546	764416	44.2162	765010	29.3611	764146	22.4297	765010	20.0881
oriJW1046	794587	29.8693	793564	13.9329	794338	18.7645	794587	22.6695	794099	22.7425	794587	30.8557	794338	37.3777	794587	28.8437	794338	23.4872	794099	18.7661
oriJW1047	844027	52.2114	842558	39.6843	843033	39.7837	843514	40.7794	842795	41.4574	843263	35.5241	843514	44.3894	843514	36.9259	843514	28.4325	843033	28.1966
oriJW1048	876844	45.8414	877149	31.5935	876522	34.8962	876200	35.1303	876200	40.9727	875908	39.0538	876844	41.0007	877149	38.2715	877149	34.1924	875908	28.2236
oriJW1049	893496	25.6404	893496	21.1506	892911	22.3766	892637	24.7677	893197	30.0128	893197	32.1496	893496	34.0528	893197	33.5796	894531	28.8541	892911	26.7273
oriJW1050	902976	55.4219	902976	42.9142	902078	44.4356	902078	41.8174	902339	47.8764	902339	40.8546	901550	50.2265	901550	41.8441	902644	40.303	902078	31.9187
oriJW1051	912127	22.7735	910061	20.0801	911442	21.4747	912127	18.8761	910061	26.9333	910061	28.4711	911901	29.013	911901	29.868	910061	24.9388	911901	22.7636
oriJW1052	957254	28.466	958236	12.7888	956909	15.5958	955596	12.995	957898	17.574	958521	19.487	956909	22.2069	958521	24.0273	958521	17.9695	956909	16.1472
oriJW1053	965920	43.9184	965612	26.7922	964865	31.0885	964865	33.2124	965612	33.6442	965347	38.7377	965920	46.2706	964639	37.4174	965105	33.3639	964865	30.3675
oriJW1054	978334	18.5446	978067	15.0593	977383	18.2651	977037	17.5649	977037	18.438	977037	17.7518	976706	22.3988	975831	24.7389	975831	18.74	975831	18.4337
oriJW1055	990891	15.3032	992196	14.1493	990891	9.87401	990445	11.2037	992196	15.7791	991609	17.3066	992196	22.5257	991609	20.7426	992196	15.123	990658	12.6665
oriJW1056					1.00438e+06	9.8819	1.00566e+06	9.33843	1.00527e+06	13.0009	1.00417e+06	17.0013	1.00438e+06	18.9313	1.00566e+06	17.1404	1.00438e+06	10.8066	1.00527e+06	11.2139
oriJW1057	1.016e+06	14.3973	1.01866e+06	14.2536	1.02016e+06	11.5671	1.02132e+06	15.2603	1.02111e+06	24.0683	1.02111e+06	27.4621	1.02132e+06	28.4726	1.02132e+06	31.1808	1.02132e+06	24.7431	1.02087e+06	23.154
oriJW1058	1.02734e+06	24.6415	1.02623e+06	17.7517	1.02713e+06	19.8373	1.02648e+06	21.0749	1.02693e+06	36.8374	1.02713e+06	41.5126	1.02648e+06	45.7701	1.02623e+06	36.7873	1.02713e+06	31.6088	1.02671e+06	25.3733
oriJW1059	1.04819e+06	17.9397	1.04787e+06	15.6136	1.04787e+06	21.9111	1.04787e+06	15.6569	1.04787e+06	20.5605	1.04819e+06	20.7646	1.04872e+06	18.1784	1.04692e+06	18.3444	1.04872e+06	14.986	1.04755e+06	14.2571
oriJW1060	1.07931e+06	60.7125	1.08039e+06	51.4075	1081639	46.7483	1.08212e+06	47.268	1.08241e+06	56.7022	1.08212e+06	47.5957	1.08271e+06	57.9779	1.08271e+06	46.9859	1.08302e+06	46.9781	1.08271e+06	44.1589
oriJW1061	1.09527e+06	60.8175	1.09394e+06	44.9584	1.09559e+06	44.0955	1.09629e+06	45.0531	1.0966e+06	50.9047	1.09629e+06	42.3568	1.09463e+06	45.374	1.09429e+06	43.4518	1.09527e+06	40.9682	1.09463e+06	35.1475
oriJW1062	1.11045e+06	17.4992	1.11019e+06	17.2521	1.11019e+06	15.4315	1.11045e+06	16.2148	1.11045e+06	23.7009	1.11019e+06	21.7235	1.10851e+06	25.2402	1.10885e+06	26.9999	1.10957e+06	22.5156	1.10885e+06	21.4937
oriJW1063	1.13899e+06	30.3315	1139272	22.1541	1.14063e+06	21.8516	1.14005e+06	20.3739	1.13976e+06	28.8662	1.14199e+06	23.5063	1139272	34.4296	1.1395e+06	30.7937	1.1395e+06	28.2116	1.14199e+06	21.847
oriJW1064	1.14675e+06	14.8254
oriJW1065	1.1575e+06	29.3014	1.1575e+06	23.794	1.15849e+06	22.2181	1.1616e+06	22.7015	1.15818e+06	26.1745	1.15715e+06	26.3975	1159027	29.0058	1.15818e+06	28.2139	1159027	21.7999	1159027	23.3047
oriJW1066	1.18732e+06	50.8282	1.18856e+06	40.4655	1.18972e+06	34.8964	1.19026e+06	44.0382	1.18997e+06	51.7746	1.19084e+06	44.638	1.19054e+06	51.1787	1.19026e+06	43.761	1.19118e+06	41.6423	1.19054e+06	35.61
oriJW1067	1.19625e+06	53.8622	1.19518e+06	46.7796	1.19604e+06	39.8359	1.19577e+06	42.217	1.19446e+06	51.9004	1.19604e+06	46.3082	1.19577e+06	56.4666	1.19625e+06	43.1444	1.19549e+06	43.5633	1.19672e+06	34.0453
oriJW1068	1.22594e+06	24.9523	1.22677e+06	25.4036	1.22536e+06	22.6447	1.22677e+06	20.7579	1.22594e+06	30.5243	1.22509e+06	26.456	1.22653e+06	22.9677	1.22625e+06	22.6928	1.22653e+06	18.8377	1.22625e+06	15.5289
oriJW1069	1.25545e+06	63.0222	1.25545e+06	38.0341	1.25444e+06	39.0864	1.25444e+06	37.2052	1.2551e+06	46.8797	1.25413e+06	41.357	1.25574e+06	51.1415	1.25383e+06	40.7825	1.25574e+06	36.5827	1.25444e+06	29.5258
oriJW1070	1276292	54.8297	1275897	29.5065	1.27697e+06	32.618	1.27545e+06	32.4551	1.27545e+06	42.7506	1.27545e+06	40.5452	1275897	46.9769	1.27697e+06	41.3635	1275897	37.0421	1.27664e+06	29.3674
oriJW1071	1.30446e+06	12.6565
oriJW1072	1.31553e+06	26.8622	1.31553e+06	22.5473	1315078	20.9199	1.31553e+06	21.1313	1315078	28.1253	1.3153e+06	28.5764	1.31603e+06	33.4235	1.31486e+06	27.6798	1.31603e+06	24.2737	1.31486e+06	17.8092
oriJW1073	1324865	19.2652	1.3238e+06	13.439	1.32409e+06	15.0086	1.3238e+06	13.9775	1.32272e+06	15.0256	1.32354e+06	16.5394	1.32328e+06	19.0317	1.32272e+06	21.6655	1.32354e+06	15.9197	1.32436e+06	15.0185
oriJW1074	1.35034e+06	11.5073			1.35184e+06	11.0287	1.35247e+06	10.5217	1.35153e+06	13.5977	1.35153e+06	14.2183	1.35214e+06	19.0049	1.35184e+06	17.8229	1.35093e+06	11.9187	1.35121e+06	10.1656
oriJW1075	1.3721e+06	17.5081	1.3721e+06	15.1075
oriJW1076	1.37769e+06	27.3011	1.37814e+06	27.8652	1.37679e+06	24.5895	1.37647e+06	22.7375	1.37711e+06	30.3256	1.37814e+06	25.9365	1.37679e+06	32.8038	1.37792e+06	28.2653	1.37792e+06	23.8716	1.37679e+06	21.2518
oriJW1077	1.38788e+06	43.6585	1386412	37.2617	1.38788e+06	30.097	1386412	30.2789	1.38608e+06	38.1125	1.3871e+06	30.4774	1.3875e+06	31.0741	1.38608e+06	30.4662	1.3871e+06	26.559	1.38788e+06	21.3197
oriJW1078	1.39735e+06	13.5384	1.39909e+06	12.5792	1.39942e+06	11.6423	1.39942e+06	13.5072	1.39975e+06	10.0628	1.3977e+06	9.26788	1.39876e+06	7.09509	1.3977e+06	10.042	1.39909e+06	6.24832	1.40006e+06	5.81161
oriJW1079	1.42196e+06	46.6469	1.42027e+06	37.346	1.4208e+06	37.7638	1.42109e+06	33.0958	1.42051e+06	41.3376	1.42109e+06	33.2493	1.4208e+06	32.4241	1.42109e+06	31.0374	1.42137e+06	26.6081	1.4208e+06	25.2391
oriJW1080	1.43719e+06	33.975	1.43719e+06	22.0696	1.43794e+06	22.3233	1.43794e+06	23.4275	1.43927e+06	43.0035	1.43794e+06	41.8387	1.43927e+06	36.9726	1.43927e+06	38.142	1.43927e+06	32.6192	1.43692e+06	30.3381
oriJW1081	1.44423e+06	56.3743	1.44344e+06	44.3787	1.44344e+06	53.5039	1.44373e+06	47.278	1.444e+06	59.8698	1.44373e+06	52.3179	1.444e+06	55.4366	1.444e+06	48.7495	1.44344e+06	44.768	1.444e+06	39.3033
oriJW1082	1.4759e+06	55.7549	1.47626e+06	47.2725	1.47626e+06	42.8366	1.47626e+06	39.8305	1.47626e+06	45.6388	1.47694e+06	36.3869	1.47724e+06	45.0051	1.47558e+06	37.6174	1.47754e+06	29.4528	1.475e+06	23.7196
oriJW1083	1.48758e+06	31.1872	1.48827e+06	30.1472	1.48861e+06	27.7732	1.48724e+06	26.2959	1.48861e+06	36.4065	1.48893e+06	30.1229	1.48724e+06	36.9323	1.48861e+06	34.8407	1.48758e+06	27.3093	1.48861e+06	26.1491
oriJW1084	1.499e+06	20.0232	1.499e+06	18.2362	1.50044e+06	12.7116	1.49974e+06	14.0773	1.49867e+06	24.0799	1.50173e+06	26.1096	1.50011e+06	27.1815	1.50173e+06	27.6656	1.50173e+06	21.1008	1.49867e+06	23.0998
oriJW1085	1.50876e+06	55.3048	1.50849e+06	35.2247	1.51004e+06	32.2374	1.50904e+06	39.5845	1.50849e+06	44.6996	1.50933e+06	44.821	1.50933e+06	49.9794	1.50933e+06	41.4552	1.50876e+06	39.7422	1.50933e+06	33.1759
oriJW1086	1.52685e+06	12.3489	1525617	14.7955	1.52685e+06	16.1018	1.52715e+06	13.0727	1.52685e+06	15.4538	1526552	12.9156	1.52685e+06	16.95	1.52532e+06	14.9641	1.52685e+06	13.6528	1526552	13.9298
oriJW1087	1.54499e+06	14.7733
oriJW1088	1.57376e+06	44.1579	1.57424e+06	17.9641	1.57544e+06	21.0407	1.57449e+06	22.4413	1.57449e+06	29.7764	1.57424e+06	35.6649	1.57424e+06	49.5802	1.57544e+06	42.2909	1.57424e+06	35.109	1.57495e+06	28.9684
oriJW1089	1.61648e+06	18.0862	1.61917e+06	14.5743	1.61996e+06	14.5906	1.61886e+06	15.7251	1.61917e+06	17.6038	1.62046e+06	17.2777	1.61943e+06	22.1179	1.61943e+06	20.6685	1.62021e+06	17.3226	1.621e+06	14.2981
oriJW1090	1.63762e+06	11.6567	1.63894e+06	13.1396	1.63829e+06	12.5436	1.63573e+06	12.7165	1.63796e+06	18.3359	1.63725e+06	15.3783	1.63762e+06	20.5061	1.63693e+06	17.4065	1.6394e+06	15.4799	1.63725e+06	14.2497
oriJW1091	1.66529e+06	42.4948	1.66557e+06	32.848	1.66462e+06	24.18	1.66379e+06	29.8271	1.66529e+06	41.7761	1.66462e+06	43.2127	1.66557e+06	59.7702	1.66529e+06	44.4873	1.66557e+06	35.438	1664209	32.295
oriJW1092	1.68513e+06	14.3619	1.68564e+06	12.3473	1.68458e+06	13.9764	1.684e+06	10.6681	1.68564e+06	13.3246	1.68458e+06	11.6051	1.684e+06	9.89753	1.68513e+06	12.5432	1.684e+06	8.84974	1.684e+06	10.5104
oriJW1093	1.69428e+06	22.7328	1.69346e+06	16.1006	1.69211e+06	12.4608	1.69235e+06	13.3524	1.69235e+06	16.5968	1.69211e+06	13.0465	1.69211e+06	14.1416	1.69346e+06	17.7297	1.69346e+06	13.6124	1.69161e+06	14.5929
oriJW1094	1.70856e+06	52.1717	1.70856e+06	41.7826	1.70826e+06	44.2267	1.70826e+06	46.7114	1.70799e+06	47.9744	1.70826e+06	44.5385	1.7071e+06	41.9288	1.70799e+06	40.5365	1.70799e+06	36.9202	1.70826e+06	33.5558
oriJW1095	1.71873e+06	46.3314	1.72077e+06	38.8697	1.72203e+06	23.7435	1.71842e+06	35.9743	1.72124e+06	43.4871	1.72174e+06	35.0198	1.72077e+06	36.015	1.72174e+06	36.8354	1.72077e+06	34.4954	1.72077e+06	27.2187
oriJW1096	1.73484e+06	60.7938	1.73514e+06	49.0181	1.7343e+06	46.3946	1.7343e+06	43.8901	1.7343e+06	51.9965	1.73364e+06	41.0591	1.73456e+06	51.3743	1.7343e+06	41.9834	1.73387e+06	41.2087	1.7343e+06	34.5991
oriJW1097	1.74961e+06	26.619	1.74932e+06	22.4517	1750232	19.9438	1750232	23.8986	1.74961e+06	29.9641	1.74989e+06	25.9479	1750232	33.7288	1750232	31.6995	1.74932e+06	27.0128	1750232	24.7577
oriJW1098	1.76816e+06	15.8006	1.76566e+06	15.2335	1.767e+06	10.6125	1768757	12.4001	1.76728e+06	21.5849	1767565	18.464	1.76816e+06	23.5933	1.76788e+06	25.17	1.76847e+06	22.1124	1.76816e+06	19.0449
oriJW1099	1.77824e+06	18.8457	1.77427e+06	19.6281	1.77278e+06	16.8664	1.77427e+06	14.803	1.77278e+06	25.0276	1.77206e+06	23.4757	1.77403e+06	25.0998	1.7724e+06	26.637	1.77375e+06	23.8616	1.77375e+06	20.0453
oriJW1100	1.79055e+06	12.2351	1786355	15.1619	1.78557e+06	13.7841	1.78529e+06	14.9091	1784267	22.1182	1.78529e+06	19.5116	1.78585e+06	24.3402	1.78557e+06	24.2321	1.78476e+06	22.0346	1.78557e+06	17.81
oriJW1101	1.79603e+06	18.4218	1.79668e+06	17.0374	1.79603e+06	16.0788	1.79581e+06	18.646	1.79624e+06	24.9134	1.79558e+06	24.5135	1.79558e+06	25.4908	1.79624e+06	25.3701	1.79531e+06	22.8123	1.79531e+06	17.6596
oriJW1102	1.80873e+06	18.6297	1.8081e+06	17.0828	1.8068e+06	13.9844	1.80842e+06	12.916	1.8081e+06	17.1814	1.80527e+06	15.6921	1.80625e+06	14.7254	1.80527e+06	20.5946	1.80593e+06	14.9037	1.8056e+06	15.9056
oriJW1103	1816851	14.9681	1814520	11.0496	1815828	11.0189	1815828	12.6121	1816095	18.3821	1.81635e+06	19.5183	1.8153e+06	18.1073	1815828	23.9538	1815555	17.9097	1.81635e+06	19.5891
oriJW1104	1.82799e+06	49.0008	1.82872e+06	45.4049	1.82716e+06	40.667	1.82768e+06	43.7527	1.82768e+06	54.7609	1.82716e+06	43.2524	1.82872e+06	47.1519	1.82768e+06	42.8524	1.8267e+06	40.408	1.82593e+06	32.6146
oriJW1105	1.83389e+06	52.5079	1.83601e+06	33.8467	1.83448e+06	31.1623	1.83419e+06	40.6856	1.83419e+06	51.5385	1.83448e+06	49.8798	1.83389e+06	46.1346	1.83389e+06	46.425	1832909	44.838	1.83448e+06	42.1117
oriJW1106	1.86671e+06	32.4812	1.8633e+06	18.2155	1.8618e+06	14.9805	1.8618e+06	13.9031	1.86266e+06	25.3781	1.86153e+06	16.6982	1.86266e+06	23.1602	1.8633e+06	22.8465	1.86297e+06	20.1976	1.86057e+06	15.0569
oriJW1107					1.89149e+06	4.88788	1.89402e+06	11.3706	1.89266e+06	11.641	1.89215e+06	21.5234	1.89215e+06	30.5562	1.89237e+06	22.483	1.89215e+06	15.591	1.89079e+06	13.2221
oriJW1108			1.90555e+06	12.1132	1.90466e+06	14.3953	1.90268e+06	16.0033	1.90435e+06	14.1128	1.90435e+06	14.7642	1.90378e+06	16.8068	1.90321e+06	11.2371	1.90321e+06	9.03017	1.9035e+06	8.57078
oriJW1109	1.92205e+06	17.4885	1.92336e+06	15.4988	1.92238e+06	13.1215	1.92075e+06	14.9438	1.92173e+06	22.8428	1.92373e+06	21.0262	1.92408e+06	28.3422	1.92408e+06	27.1957	1.92336e+06	22.0221	1.92075e+06	18.2544
oriJW1110	1938952	11.5123			1937691	11.488	1.93845e+06	11.6923	1.93845e+06	13.7695	1937932	13.0297	1.9382e+06	23.8201	1.93723e+06	22.384	1.93695e+06	17.5307	1937691	16.2209
oriJW1111					1.95338e+06	7.38135	1.95476e+06	4.83157	1.9522e+06	4.55231	1.95338e+06	6.98115	1.95392e+06	17.5935	1.95245e+06	5.62469	1.95338e+06	1.30607	1.95338e+06	4.37235
oriJW1112	1.97462e+06	45.3409	1.97407e+06	33.3917	1.97462e+06	26.0013	1.97436e+06	31.7254	1.97436e+06	42.0414	1.97617e+06	38.8849	1.97462e+06	51.1934	1.97617e+06	41.0099	1.97436e+06	40.541	1.97462e+06	31.455
oriJW1113	1.98246e+06	26.8796	1.9833e+06	16.0963	1.98302e+06	19.4194	1.98164e+06	18.392	1.98164e+06	28.1458	1.98246e+06	32.3313	1.98217e+06	37.0626	1.98164e+06	34.4454	1.98164e+06	31.2097	1.98246e+06	26.8488
oriJW1114	1.99192e+06	15.9673	1.99192e+06	14.8436	1.99142e+06	15.7777	1.99168e+06	15.6531	1.99239e+06	23.0014	1.99142e+06	28.2707	1.99109e+06	29.6412	1.99142e+06	27.8122	1.98996e+06	22.1837	1.99072e+06	23.4351
oriJW1115	2.01901e+06	10.9567			2.01954e+06	5.13641	2.02007e+06	7.59926	2.01845e+06	6.8218	2.01928e+06	13.4918	2.02007e+06	20.4759	2.02007e+06	19.7042	2.01928e+06	15.1848	2.02059e+06	13.0899
oriJW1116	2.02526e+06	21.2838
oriJW1117	2.0416e+06	30.5874	2.0416e+06	12.8354	2.04292e+06	10.653	2.04088e+06	16.4556	2.04239e+06	23.4203	2.04185e+06	34.4735	2.04319e+06	39.6174	2.04319e+06	33.4236	2.04319e+06	29.0816	2.04319e+06	24.3373
oriJW1118	2.06386e+06	11.1486
oriJW1119	2.07383e+06	14.1785			2.07383e+06	7.71834	2.07413e+06	11.4465	2.07352e+06	13.2056	2.07413e+06	14.5104	2.07383e+06	23.9276	2.07352e+06	21.3761	2.07469e+06	18.7757	2.07524e+06	13.7601
oriJW1120	2.08434e+06	18.8416	2.08563e+06	12.6825	2.08456e+06	13.2564	2.08563e+06	13.835	2085336	17.6878	2.08411e+06	22.2586	2.08591e+06	27.0841	2084792	25.5115	2084792	23.3312	2084792	18.5619
oriJW1121	2.12231e+06	10.7299
oriJW1122	2.14082e+06	16.5145			2.13955e+06	7.20616	2.14033e+06	15.8589	2.14033e+06	8.45822	2.13984e+06	18.5295	2.14008e+06	23.2039	2.13921e+06	14.9913	2.14033e+06	12.1012	2.14033e+06	12.7711
oriJW1123	2.15901e+06	12.0516
oriJW1124	2.17354e+06	14.4779	2.17425e+06	12.2745	2.17457e+06	13.8757	2.17457e+06	12.1578	2.17391e+06	18.0361	2.17391e+06	21.25	2.17425e+06	30.0668	2.17391e+06	26.6049	2.17391e+06	21.0626	2.17425e+06	17.8949
oriJW1125					2.18623e+06	11.7253	2.18649e+06	14.196	2.1875e+06	25.7328	2.18702e+06	29.0424	2.18623e+06	33.0578	2.18726e+06	31.4886	2.18726e+06	25.913	2.18726e+06	26.3675
oriJW1126	2.19402e+06	50.0643	2.19368e+06	31.9841	2.19402e+06	33.6853	2.19402e+06	33.8931	2.19402e+06	44.9434	2.19437e+06	41.0515	2.1947e+06	47.4165	2195015	41.9253	2.19437e+06	39.809	2.1947e+06	33.8485
oriJW1127	2.20923e+06	21.731	2.20786e+06	27.5147	2.20869e+06	24.5046	2.20869e+06	21.4855	2.20786e+06	31.7645	2.20923e+06	29.7931	2.20923e+06	36.7013	2.2084e+06	31.8291	2.20923e+06	27.3318	2.20923e+06	25.1403
oriJW1128	2.22769e+06	43.0662	2.22769e+06	32.7681	2228400	34.4232	2228400	33.2857	2.22769e+06	40.6965	2228400	39.1375	2.22896e+06	43.0775	2.22806e+06	39.2699	2.22674e+06	33.9124	2.22736e+06	31.5536
oriJW1129	2.2427e+06	43.7374	2.24444e+06	32.8018	2.2434e+06	26.1131	2.24374e+06	32.3529	2.24421e+06	46.0526	2.24467e+06	41.1507	2.24421e+06	43.0078	2.244e+06	41.1557	2.24467e+06	39.4252	2.24444e+06	35.3206
oriJW1130	2.24988e+06	49.1586	2.24988e+06	38.4222	2.24988e+06	35.6194	2.2495e+06	38.9268	2.2485e+06	52.5898	2.2506e+06	45.6042	2.2506e+06	50.0185	2.25093e+06	43.2164	2.24914e+06	41.7101	2.2506e+06	36.988
oriJW1131	2.26355e+06	35.3749	2263110	26.7277	2263110	22.2297	2262672	24.5833	2.26355e+06	37.7217	2262888	34.0086	2261869	32.9006	2261869	34.9149	2.26332e+06	31.1921	2.26332e+06	29.0681
oriJW1132	2.27289e+06	27.5112	2.27289e+06	20.0759	2273636	19.9571	2.27494e+06	22.0686	2.27494e+06	32.758	2.27494e+06	35.5027	2.27519e+06	36.4027	2.27494e+06	35.5041	2.27519e+06	26.9036	2.27519e+06	29.6169
oriJW1133	2.28067e+06	42.7599	2.28067e+06	32.1256	2.27976e+06	31.1237	2.28006e+06	34.2597	2.28006e+06	42.4858	2.27949e+06	46.1313	2.28037e+06	50.5786	2.27949e+06	41.7911	2.27976e+06	37.0333	2.27976e+06	37.154
oriJW1134	2.30609e+06	20.0226	2.30317e+06	12.8983	2.30436e+06	9.69234	2.30474e+06	15.1657	2.30414e+06	18.4586	2.30436e+06	23.9616	2.30391e+06	35.9792	2.30539e+06	28.4717	2.30414e+06	23.8878	2.30366e+06	20.5439
oriJW1135	2.3395e+06	32.3483	2337904	19.9303	2.33842e+06	13.7805	2.34078e+06	18.9445	2.33869e+06	27.0752	2.33978e+06	34.2814	2.33978e+06	49.3331	2337652	38.9002	2.33978e+06	39.2312	2.33978e+06	32.7432
oriJW1136	2349485	20.2951	2348078	15.9819	2.34781e+06	20.3202	2.34895e+06	16.6436	2348078	24.4971	2.34755e+06	30.7833	2.34755e+06	37.4118	2.34726e+06	34.2526	2.34922e+06	31.6572	2.34755e+06	29.0763
oriJW1137	2.35814e+06	13.4527	2.36096e+06	14.3919	2.35999e+06	11.2839	2.35999e+06	12.1393	2.36072e+06	15.8589	2.35954e+06	15.8993	2.35911e+06	21.4744	2.35911e+06	24.0912	2.35954e+06	19.3221	2.35911e+06	16.3988
oriJW1138	2.39904e+06	17.8701			2.39851e+06	10.7214	2.39851e+06	11.8125	2.39904e+06	12.0183	2.39825e+06	18.8346	2.39851e+06	31.4692	2.39729e+06	22.8583	2.39851e+06	15.7738	2.39851e+06	14.2398
oriJW1139	2.42547e+06	35.2768	2.42406e+06	20.7325	2.42381e+06	19.8314	2.42492e+06	19.4007	2.4252e+06	26.4341	2.4252e+06	27.4151	2.42381e+06	33.6172	2.42304e+06	32.5853	2.42406e+06	23.7457	2.42492e+06	25.9301
oriJW1140	2.4412e+06	47.4048	2.44084e+06	39.2495	2.44213e+06	32.8884	2.44157e+06	40.6753	2.44236e+06	46.9971	2.44281e+06	40.4975	2.44236e+06	50.8284	2.44185e+06	42.7109	2.4412e+06	41.6127	2.44213e+06	39.3761
oriJW1141	2.45152e+06	36.8435	2.45181e+06	20.4503	2.45181e+06	24.455	2.4507e+06	25.2711	2.4507e+06	28.5698	2.45209e+06	32.6311	2.45209e+06	33.3038	2.45096e+06	32.1836	2.45209e+06	27.2439	2.45209e+06	29.4757
oriJW1142	2.47315e+06	17.7276	2.47426e+06	14.1445	2.47426e+06	17.3426	2.47341e+06	16.6255	2.47341e+06	23.5883	2.47341e+06	22.7105	2.47426e+06	30.722	2.47453e+06	27.4313	2.47564e+06	21.9279	2.47399e+06	20.9584
oriJW1143	2489560	30.3514	2.48904e+06	14.4912	2.48904e+06	18.0882	2.48904e+06	19.201	2.48927e+06	27.2767	2.48927e+06	36.8177	2.48831e+06	40.3681	2.49014e+06	35.2127	2.49042e+06	32.7676	2.48985e+06	26.7703
oriJW1144	2.49897e+06	22.0509	2.50151e+06	14.992	2.50071e+06	14.4493	2.49985e+06	18.6599	2.50012e+06	21.7535	2.50071e+06	25.9706	2.49985e+06	32.2421	2.49928e+06	31.3558	2.49928e+06	27.5941	2.49928e+06	24.0149
oriJW1145	2.526e+06	13.1177			2.52628e+06	5.19055	2.52507e+06	10.5265	2.52712e+06	15.3728	2.52739e+06	22.6415	2.52658e+06	37.7263	2.526e+06	29.596	2.52712e+06	23.6312	2.52739e+06	20.0731
oriJW1146					2.55695e+06	3.89107	2.55799e+06	8.46982	2.55595e+06	8.2929	2.55824e+06	11.5601	2.5572e+06	15.6222	2.55746e+06	12.5462	2.5572e+06	9.92785	2.55824e+06	9.55183
oriJW1147	2.57845e+06	44.0187	2.57818e+06	37.9656	2.5777e+06	38.1943	2.57745e+06	40.5355	2.57818e+06	50.3559	2.57793e+06	42.3011	2.57845e+06	49.7685	2.57818e+06	40.4576	2.57845e+06	35.7756	2.57818e+06	29.8799
oriJW1148	2.60053e+06	35.0161	2.59974e+06	22.8324	2.60093e+06	28.8769	2.60093e+06	25.6559	2.60093e+06	33.6437	2.60093e+06	32.9503	2.6013e+06	39.0524	2.60093e+06	36.1197	2.60053e+06	31.864	2.60266e+06	27.5222
oriJW1149	2.61747e+06	29.3201	2.61591e+06	19.55	2.61724e+06	17.4562	2.61819e+06	21.9556	2617921	33.5741	2617689	32.3142	2.61656e+06	38.3466	2.61656e+06	33.1006	2.6168e+06	31.1604	2617689	27.2542
oriJW1150	2.64149e+06	17.101	2.63794e+06	13.3304	2.63762e+06	13.4649	2638520	10.7648	2.63794e+06	20.4646	2.63794e+06	26.9507	2.63824e+06	37.0491	2.63883e+06	34.8292	2.63916e+06	28.5338	2.63824e+06	22.9766
oriJW1151					2.6733e+06	5.90533	2.67409e+06	9.82332	2.67458e+06	9.70398	2.67303e+06	19.0167	2.67383e+06	27.3036	2.6733e+06	22.2735	2.67383e+06	16.4389	2.67303e+06	13.4825
oriJW1152	2.68488e+06	11.3485
oriJW1153	2.72015e+06	42.4788	2.7189e+06	25.3468	2.71953e+06	24.5235	2.72098e+06	25.6772	2.72015e+06	39.3019	2.71985e+06	40.005	2.71921e+06	54.0388	2.72071e+06	41.2529	2.71985e+06	34.3578	2.71985e+06	27.3322
oriJW1154	2.75016e+06	27.9359	2.75101e+06	25.6078	2.74957e+06	23.2106	2.74985e+06	19.1982	2.75075e+06	31.2591	2.75101e+06	30.7357	2.74823e+06	31.1182	2.75075e+06	31.1708	2.7493e+06	26.3882	2.7493e+06	22.8619
oriJW1155	2.76126e+06	51.33	2.76151e+06	44.6267	2761747	47.3131	2.761e+06	42.0607	2.76074e+06	50.4756	2.76233e+06	48.2233	2.76204e+06	51.0675	2.76151e+06	43.7576	2.76126e+06	43.6531	2.76204e+06	35.6878
oriJW1156	2.77548e+06	19.9146	2.77483e+06	17.9467	2.77647e+06	13.0381	2.77548e+06	14.9373	2.77483e+06	17.9299	2.77733e+06	18.0587	2.77647e+06	16.4319	2.77676e+06	19.7912	2.77548e+06	14.9898	2.77676e+06	16.1202
oriJW1157	2.7866e+06	33.1389	2.7873e+06	29.6763	2.78626e+06	30.4534	2.78588e+06	31.6703	2.78692e+06	34.3067	2.7873e+06	30.1154	2.7866e+06	31.7709	2.78588e+06	30.7311	2.78588e+06	27.0959	2.78588e+06	24.5247
oriJW1158	2.80412e+06	59.549	2.80209e+06	49.2269	2.80301e+06	49.7676	2.80412e+06	44.2999	2.80412e+06	49.8931	2.80326e+06	45.4058	2.80412e+06	50.8129	2.80382e+06	43.6411	2.80355e+06	40.3033	2.80412e+06	36.5163
oriJW1159	2.81471e+06	20.2723	2.8124e+06	24.6121	2.81378e+06	23.5376	2.81378e+06	24.4117	2.81378e+06	32.7841	2.81425e+06	28.7802	2.81402e+06	36.8587	2.81425e+06	32.803	2.81351e+06	30.3986	2.81402e+06	30.0846
oriJW1160	2.83038e+06	17.2301	2.82967e+06	18.4299	2.83074e+06	16.7921	2.82967e+06	16.149	2.83038e+06	22.9052	2.83038e+06	19.8473	2.83221e+06	24.6692	2.8325e+06	26.7364	2.8325e+06	23.4059	2.83186e+06	19.3281
oriJW1161	2.84432e+06	11.4987	2.84335e+06	12.944	2.84335e+06	14.3781	2.84359e+06	16.5149	2.84335e+06	17.6704	2843833	19.8752	2.84359e+06	26.13	2.84335e+06	24.8148	2.84245e+06	22.1093	2.84359e+06	18.1915
oriJW1162	2.86219e+06	29.0634	2861190	23.2471	2.86242e+06	26.1204	2.86242e+06	25.0551	2.86242e+06	31.1221	2862605	30.7993	2862605	33.8704	2.86172e+06	30.2344	2.86219e+06	23.4181	2.86242e+06	19.5639
oriJW1163	2.88292e+06	18.4576			2.88268e+06	8.82416	2.88245e+06	11.6215	2.88268e+06	15.5548	2.88245e+06	22.4347	2.88268e+06	21.9713	2.88218e+06	17.2673	2.88323e+06	11.9038	2.88323e+06	8.46776
oriJW1164	2.91261e+06	37.3303	2.91225e+06	30.6725	2.91149e+06	27.3771	2.91329e+06	28.1601	2.91261e+06	37.9643	2.91329e+06	34.6932	2.91295e+06	42.0954	2.91329e+06	39.288	2.91225e+06	31.9055	2.91295e+06	27.3873
oriJW1165	2.92246e+06	12.6547	2.92108e+06	13.4482	2.92016e+06	14.4663	2.92108e+06	11.8203	2.91859e+06	24.1366	2.92075e+06	24.4997	2.91917e+06	22.3334	2.91917e+06	25.2755	2.91889e+06	19.0685	2.91984e+06	21.1205
oriJW1166	2.9378e+06	34.2485	2.9378e+06	32.2007	2.93804e+06	29.9749	2.93716e+06	29.1383	2.93828e+06	37.2129	2.9376e+06	31.5507	2.93908e+06	39.7662	2.9378e+06	31.2844	2.9376e+06	27.3264	2.9376e+06	23.1298
oriJW1167	2.94437e+06	22.7675	2.94437e+06	15.2185	2.94667e+06	16.7084	2.94667e+06	15.0391	2.94437e+06	20.4088	2.94608e+06	21.2753	2.94437e+06	30.3304	2.94703e+06	25.4787	2.94507e+06	21.1579	2.94667e+06	21.2639
oriJW1168	2.96008e+06	57.695	2.96092e+06	45.8994	2.96031e+06	40.4476	2.96061e+06	43.0868	2.96061e+06	53.8094	2.95966e+06	44.7154	2.96008e+06	54.687	2961234	42.2408	2.95966e+06	37.2687	2.95987e+06	35.5588
oriJW1169	2.97836e+06	50.988	2.97893e+06	35.2443	2.97745e+06	29.2686	2.97679e+06	31.2742	2.97712e+06	40.3431	2.97679e+06	38.106	2.97745e+06	39.643	2.97745e+06	34.9975	2.97866e+06	27.0562	2.97712e+06	27.2438
oriJW1170	3009771	57.1322	3.00888e+06	48.3716	3.01015e+06	45.1251	3.00862e+06	42.1548	3009771	48.8877	3.0105e+06	38.1314	3.01087e+06	48.6689	3.01124e+06	38.4945	3.00944e+06	33.5749	3.01186e+06	32.0946
oriJW1171	3.02199e+06	47.8628	3.02234e+06	35.4962	3022687	38.7405	3022687	35.675	3.02234e+06	44.5321	3022687	41.418	3.02387e+06	36.2782	3022687	36.2239	3.02234e+06	28.9146	3.02165e+06	28.6574
oriJW1172	3.02939e+06	30.2023	3.02939e+06	21.2127	3.03058e+06	23.4211	3.03026e+06	21.6346	3.02996e+06	23.7044	3.02996e+06	24.3696	3.03088e+06	22.7502	3.02913e+06	24.209	3.02913e+06	12.7643	3.03088e+06	15.706
oriJW1173	3.06044e+06	55.5854	3.05922e+06	47.423	3.06044e+06	41.4918	3.06e+06	46.2465	3.05922e+06	49.6461	3.05975e+06	44.4001	3.06094e+06	51.8055	3.06e+06	42.3045	3.06021e+06	35.8241	3.06e+06	34.0601
oriJW1174	3.08964e+06	22.3724	3.08766e+06	20.6463	3.08879e+06	20.6106	3.08995e+06	18.8808	3.08935e+06	26.3685	3.0882e+06	19.6789	3088504	25.7462	3.08935e+06	25.1906	3087940	22.3775	3.08995e+06	17.1455
oriJW1175	3.09836e+06	12.8092
oriJW1176			3.10315e+06	12.1988	3102668	11.0171	3.10238e+06	7.58615	3.1029e+06	10.9564	3102668	8.20087	3.1013e+06	9.77939	3.1013e+06	11.8545	3102668	9.06355	3.1013e+06	8.22329
oriJW1177	3.12782e+06	42.8948	3.12816e+06	36.9409	3.12658e+06	32.8612	3.12716e+06	35.3938	3.12716e+06	41.4489	3.12716e+06	37.5152	3.12602e+06	35.3286	3.12716e+06	34.2093	3.12716e+06	30.1768	3.12716e+06	26.7465
oriJW1178	3.14358e+06	47.5622	3.14327e+06	27.9506	3.14441e+06	32.7764	3.14358e+06	31.2816	3.14415e+06	37.4104	3.14466e+06	35.8825	3.14492e+06	41.9845	3.14415e+06	36.9255	3.14358e+06	29.6503	3.14415e+06	25.0013
oriJW1179	3.16475e+06	16.5129			3.16475e+06	8.26856	3.16389e+06	9.88104	3.16534e+06	11.9429	3.1642e+06	12.4016	3.16503e+06	14.7891	3165649	10.1328	3165649	6.06526	3165649	7.96175
oriJW1180	3.18405e+06	47.493	3.18405e+06	34.9281	3.18328e+06	32.1122	3184304	38.9356	3.18354e+06	43.1399	3.18255e+06	42.5278	3.18255e+06	48.5842	3.18328e+06	40.8385	3.18405e+06	35.7941	3.1838e+06	30.1741
oriJW1181	3.20822e+06	30.7009	3.2077e+06	29.6978	3.20796e+06	25.676	3.20796e+06	27.3843	3.20696e+06	32.9992	3.20742e+06	28.5778	3.20673e+06	30.6469	3.2089e+06	28.3503	3.2089e+06	25.6287	3208539	20.4135
oriJW1182	3.21839e+06	14.9547	3217960	16.4986	3.21631e+06	17.1238	3.21631e+06	13.7786	3217960	17.2919	3.21631e+06	20.6355	3217960	18.3901	3.21631e+06	22.3121	3.21753e+06	17.6138	3.21584e+06	18.2045
oriJW1183	3.22653e+06	21.7532	3.22488e+06	21.6899	3.22518e+06	16.1409	3.22687e+06	17.3333	3.22653e+06	27.8838	3.22571e+06	21.8297	3.22623e+06	22.8125	3.22363e+06	24.9654	3.22395e+06	21.8453	3.22623e+06	18.1011
oriJW1184	3.24661e+06	54.5671	3.24631e+06	39.1376	3.24563e+06	41.7773	3.24596e+06	38.3984	3.24688e+06	46.4284	3.24631e+06	39.9481	3.24596e+06	46.3507	3.24596e+06	39.3529	3.24531e+06	35.513	3.24563e+06	32.561
oriJW1185	3.27019e+06	49.5841	3.27115e+06	41.5518	3.26962e+06	40.5457	3.26991e+06	38.5663	3.27019e+06	46.5142	3.26937e+06	40.0168	3.27019e+06	43.0203	3.26962e+06	38.8803	3.26962e+06	33.2184	3.26962e+06	29.1035
oriJW1186	3.28493e+06	20.8853	3.28493e+06	19.604	3.28651e+06	17.6011	3.28589e+06	19.2402	3.28522e+06	25.4144	3.28493e+06	21.151	3.28493e+06	21.5525	3.28493e+06	23.849	3.28493e+06	17.9909	3.28651e+06	16.7174
oriJW1187	3.30125e+06	46.7777	3300128	29.5424	3.30125e+06	25.6811	3.30125e+06	26.6759	3.30096e+06	27.6526	3.30096e+06	29.6147	3.30125e+06	38.2226	3.30096e+06	28.5662	3.30096e+06	22.4365	3.30125e+06	20.1536
oriJW1188	3.32058e+06	55.4412	3.32134e+06	43.1947	3.32058e+06	42.7513	3.32058e+06	42.7714	3.32058e+06	50.7223	3.32058e+06	46.7107	3.32134e+06	53.5476	3.32058e+06	43.6389	3.32058e+06	38.3326	3.32027e+06	37.0689
oriJW1189	3.33232e+06	12.7765	3.33332e+06	11.7503	3.33208e+06	16.194	3.33258e+06	10.7729	3.33059e+06	16.7331	3331498	19.4607	3.33179e+06	20.524	3.33092e+06	21.2398	3.33332e+06	15.0642	3.33179e+06	17.0305
oriJW1190			3.37729e+06	19.8812	3.37652e+06	16.687	3.37596e+06	15.1721	3.37568e+06	18.2437	3376238	11.0509	3.37652e+06	3.69371	3.37755e+06	1.78543	3376238	3.50094	3376238	5.07071
oriJW1191	3.39071e+06	16.0815	3.39266e+06	17.246	3.39407e+06	17.9143	3.39407e+06	16.1123	3395353	16.4843	3395037	21.7827	3.39469e+06	17.7657	3395610	23.2828	3395037	14.9456	3395037	17.9425
oriJW1192	3.40937e+06	66.5862	3.40592e+06	54.9336	3404631	52.9016	3405421	47.457	3405185	54.169	3405421	47.3528	3405185	56.2525	3404631	45.2576	3405421	44.9862	3404631	38.2679
oriJW1193	3.42859e+06	19.3217	3.42859e+06	16.5515	3.42924e+06	16.0397	3.42957e+06	16.9478	3.42957e+06	18.4216	3.42891e+06	11.6856	3.43021e+06	12.1677	3.42859e+06	13.9538	3.42782e+06	10.5482	3428308	10.0727
oriJW1194	3.44418e+06	51.3438	3.4437e+06	42.4298	3.44318e+06	48.1933	3.44235e+06	42.4937	3.44342e+06	43.9288	3.4429e+06	36.3925	3.44318e+06	40.1852	3.44318e+06	36.6934	3.4429e+06	32.0348	3.4429e+06	31.4011
oriJW1195	3.46304e+06	38.9046	3.46191e+06	37.3935	3462486	30.0891	3.46277e+06	32.6541	3.46385e+06	37.9338	3.46277e+06	29.89	3.46304e+06	33.6345	3462486	29.494	3.46277e+06	24.5105	3.46304e+06	21.2564
oriJW1196	3.46932e+06	17.7051
oriJW1197	3.48033e+06	15.0403
oriJW1198	3.4985e+06	61.5233	3.49497e+06	37.3597	3.49688e+06	42.3742	3.49786e+06	53.422	3497634	51.3349	3.49807e+06	45.9664	3.49497e+06	35.752	3.49827e+06	41.213	3.49561e+06	31.8647	3.49786e+06	34.6522
oriJW1199	3.5094e+06	24.1945	3.51177e+06	21.3585	3.51288e+06	15.281	3.51354e+06	20.1447	3.51354e+06	25.0413	3.51378e+06	23.0493	3.51378e+06	20.6392	3.51309e+06	23.218	3.51404e+06	19.9618	3.51309e+06	19.8319
oriJW1200	3.52482e+06	38.0312	3.52514e+06	35.0777	3.52417e+06	30.458	3.52317e+06	27.7934	3.5245e+06	38.5132	3.52388e+06	30.1416	3.5234e+06	31.8207	3.52548e+06	30.801	3.5234e+06	31.8269	3.52388e+06	27.1819
oriJW1201	3.54245e+06	46.7851	3.54245e+06	35.7152	3.54104e+06	35.5072	3.54156e+06	32.4935	3.54245e+06	47.8907	3.54129e+06	36.4489	3.54215e+06	30.8321	3.54245e+06	33.3881	3.54048e+06	33.7527	3.54075e+06	28.3514
oriJW1202	3.54942e+06	62.0293	3.54886e+06	50.7306	3.54915e+06	51.8145	3.54823e+06	47.1532	3.54793e+06	48.4269	3.54886e+06	45.6421	3.54886e+06	54.0889	3.54886e+06	43.2945	3.54823e+06	41.6999	3.54915e+06	35.8707
oriJW1203	3.55945e+06	47.1965	3.55874e+06	38.0242	3.55921e+06	38.7804	3.55921e+06	35.7054	3.55874e+06	39.6925	3.5585e+06	33.299	3.56006e+06	34.4469	3.5585e+06	33.4693	3558273	28.2824	3.5585e+06	29.0271
oriJW1204	3.57755e+06	59.3096	3.575e+06	49.601	3.57653e+06	38.364	3.57782e+06	39.9803	3.57782e+06	45.2838	3.57653e+06	41.8495	3.57782e+06	52.7598	3.575e+06	37.971	3.57677e+06	33.4397	3.57677e+06	28.8385
oriJW1205	3.59292e+06	32.7213	3.5926e+06	33.7072	3.59229e+06	33.2115	3.59229e+06	33.1303	3.59324e+06	33.7337	3.59151e+06	29.0663	3.59229e+06	27.8137	3.59203e+06	26.9838	3.59229e+06	20.262	3.59151e+06	21.2744
oriJW1206	3.61197e+06	37.6989	3.61107e+06	26.6784	3.61052e+06	26.7512	3610800	25.4452	3.61138e+06	29.7611	3.61052e+06	27.4286	3610800	31.5458	3.61024e+06	28.9991	3.61052e+06	24.717	3.61052e+06	22.397
oriJW1207	3.6355e+06	58.7596	3.63616e+06	46.0063	3.63583e+06	43.8429	3.6355e+06	46.8678	3.6355e+06	49.7323	3.6355e+06	43.5216	3.63461e+06	48.872	3.63583e+06	41.6274	3.63486e+06	35.473	3.63616e+06	34.2434
oriJW1208	3.64512e+06	14.7838
oriJW1209	3.67385e+06	19.6936	3.67254e+06	18.6195	3.67202e+06	21.5553	3672275	20.2305	3.67308e+06	24.1175	3.67202e+06	20.198	3.67254e+06	26.5415	3.67281e+06	24.331	3672275	19.7156	3.67334e+06	20.1186
oriJW1210	3.68742e+06	32.2164	3686131	30.8603	3.68742e+06	29.4325	3.68833e+06	27.3077	3.68809e+06	33.2593	3.68857e+06	29.6195	3.68764e+06	29.2406	3.68857e+06	28.4699	3.68764e+06	25.1446	3.68786e+06	24.8816
oriJW1211	3.69964e+06	62.7094	3.69913e+06	55.3262	3.70043e+06	49.9604	3.69964e+06	48.9707	3.69937e+06	49.0215	3.70115e+06	41.0546	3.6999e+06	46.9207	3.69964e+06	37.992	3.69913e+06	36.4491	3.70043e+06	30.5657
oriJW1212	3.73645e+06	58.5846	3.73595e+06	49.652	3.73645e+06	56.6203	3.73728e+06	47.1281	3.73668e+06	49.9722	3.73668e+06	44.02	3.73645e+06	45.8484	3.73621e+06	38.5827	3.73645e+06	34.2001	3.73621e+06	31.1522
oriJW1213	3.75337e+06	60.5143	3.75175e+06	39.1166	3.7558e+06	33.8342	3.7558e+06	37.8355	3.75175e+06	43.0441	3.75337e+06	43.8734	3.7512e+06	41.6128	3.75175e+06	32.1182	3.75098e+06	25.5795	3.75175e+06	22.9893
oriJW1214	3.79144e+06	56.851	3.79119e+06	40.456	3.79119e+06	31.41	3.79119e+06	38.8343	3.79119e+06	39.1819	3.79119e+06	37.7087	3.79119e+06	33.446	3.79235e+06	26.1466	3.79119e+06	18.5936	3.79119e+06	19.1136
oriJW1215	3.81167e+06	25.8389	3.81233e+06	20.5758	3.81233e+06	20.1447	3.81129e+06	21.4591	3.81129e+06	21.6023	3.81098e+06	21.3072	3.81098e+06	17.1936	3.81068e+06	17.6674	3.81098e+06	11.7267	3.81233e+06	12.0721
oriJW1216	3.82282e+06	24.3256	3.82118e+06	19.777	3.82282e+06	17.0901	3823283	17.2814	3.82219e+06	19.8269	3.82251e+06	20.3733	3.82185e+06	18.5728	3.82403e+06	20.1481	3.82308e+06	14.6916	3.82251e+06	17.2221
oriJW1217	3.8279e+06	25.8284	3.82878e+06	21.582	3.8303e+06	21.8688	3.83001e+06	23.1733	3.83164e+06	27.7338	3.83001e+06	26.4091	3.8306e+06	28.9004	3.83137e+06	27.7458	3.8306e+06	23.1088	3.83001e+06	25.4261
oriJW1218	3.8405e+06	61.2898	3.84078e+06	49.5818	3.8405e+06	41.6981	3.8405e+06	45.7491	3.84019e+06	49.7812	3.8405e+06	41.9308	3.8399e+06	44.5448	3.8405e+06	38.3278	3.8399e+06	36.3943	3.83958e+06	29.3062
oriJW1219	3852851	54.3008	3.85347e+06	43.755	3.85215e+06	43.7667	3.85241e+06	43.396	3.85241e+06	49.3249	3.85241e+06	42.9002	3.85215e+06	43.6007	3.85215e+06	37.9684	3.85241e+06	30.9958	3.85241e+06	34.0706
oriJW1220	3862580	21.4596	3.86212e+06	17.6284	3862580	21.2442	3.86212e+06	20.4961	3.86154e+06	21.3758	3.86122e+06	23.6047	3.86122e+06	14.6391	3.86154e+06	21.8069	3.86122e+06	12.766	3.86122e+06	18.1367
oriJW1221	3.87937e+06	67.54	3.87716e+06	62.1774	3.87789e+06	47.2136	3.8809e+06	49.2933	3.87864e+06	52.1452	3878391	44.5389	3878391	70.5141	3.87891e+06	43.6662	3.87916e+06	46.2182	3.87814e+06	37.2985
oriJW1222	3.89736e+06	35.5622	3.89679e+06	45.2059	3.89798e+06	43.0531	3.89655e+06	37.7793	3.89767e+06	47.2146	3.89924e+06	37.5748	3.89826e+06	44.6552	3.89707e+06	37.7709	3.89767e+06	34.243	3.89767e+06	28.8966
oriJW1223			3.90932e+06	23.9044	3.9091e+06	22.3442	3.90932e+06	18.6004	3910258	22.1894	3.90887e+06	17.56	3.90767e+06	16.9754	3.90767e+06	18.3652	3908000	13.8954	3.90767e+06	15.1991
oriJW1224	3.93087e+06	10.8953	3.93329e+06	11.2166	3.93494e+06	12.2981	3.93588e+06	12.6681	3.93363e+06	10.8336	3.93526e+06	4.16685	3.93329e+06	5.32394	3.93557e+06	2.5382	3.93329e+06	2.12788	3.93557e+06	4.39739
oriJW1225	3.95332e+06	61.8155	3.95304e+06	51.4178	3.95304e+06	53.1467	3.95274e+06	53.0103	3.95274e+06	55.7078	3.95244e+06	42.2948	3.9518e+06	50.1372	3.95274e+06	42.3726	3.95304e+06	34.9703	3.95244e+06	30.1812
oriJW1226	3.97315e+06	10.7107	3.97372e+06	11.5813	3.97403e+06	12.0576	3.97403e+06	13.2811	3.97403e+06	9.49585	3.97403e+06	9.19769	3.97372e+06	4.11286	3.97403e+06	2.53252	3.97372e+06	3.18997	3.9743e+06	6.6712
oriJW1227	3.99471e+06	60.6908	3.99417e+06	53.0363	3.99498e+06	46.8899	3.99529e+06	48.0052	3.99498e+06	52.1826	3.99498e+06	46.5042	3.99444e+06	65.1082	3.99498e+06	41.5671	3.99417e+06	33.6839	3.99529e+06	34.6354
oriJW1228	4.01957e+06	59.0446	4.01889e+06	50.0107	4.01852e+06	44.2149	4019232	49.0146	4.01889e+06	54.1081	4.01957e+06	42.9723	4.01957e+06	53.5785	4.0199e+06	40.9803	4.01957e+06	34.394	4.01852e+06	30.8095
oriJW1229	4.06163e+06	29.4996	4.06163e+06	20.2709	4.06102e+06	15.6966	4.05978e+06	16.7553	4.06026e+06	25.6906	4062533	25.0448	4.05978e+06	18.5197	4062533	25.5555	4.06163e+06	19.1862	4.06002e+06	20.2456
oriJW1230	4.07225e+06	59.2822	4.07077e+06	49.2644	4.07077e+06	53.3232	4.07077e+06	48.2512	4.07137e+06	51.3637	4.07137e+06	45.3495	4.07168e+06	44.0523	4071082	40.6809	4071082	38.7248	4071961	33.3679
oriJW1231	4.08786e+06	59.4387	4.08786e+06	53.0581	4.08786e+06	53.8089	4.08814e+06	53.3362	4.08869e+06	53.1317	4.08869e+06	46.0668	4.08914e+06	50.6208	4088416	44.1228	4.08691e+06	38.4037	4.08914e+06	33.3501
oriJW1232	4.12036e+06	24.562	4.12074e+06	24.6541	4.11944e+06	20.8808	4.12182e+06	23.1687	4.11916e+06	22.9773	4.11944e+06	15.7334	4.11944e+06	18.7185	4.11944e+06	18.793	4.1197e+06	16.5389	4.1211e+06	12.2128
oriJW1233	4137693	44.1824	4.13741e+06	34.936	4.13715e+06	34.4899	4.13715e+06	35.5888	4.13665e+06	35.7455	4.13636e+06	35.9655	4138192	37.663	4.13715e+06	30.2487	4.13794e+06	23.009	4.13636e+06	25.2031
oriJW1234	4.15359e+06	42.0598	4.15257e+06	35.2515	4153840	29.5232	4153840	30.4384	4.15446e+06	35.0449	4.15359e+06	34.4613	4.15476e+06	42.147	4153840	32.5732	4.15476e+06	29.0401	4.15537e+06	27.265
oriJW1235	4.16224e+06	21.261	4.16178e+06	23.3788	4.16249e+06	18.7365	4.16249e+06	17.9307	4.16178e+06	24.5647	4.16131e+06	23.7518	4.16249e+06	26.3136	4.16131e+06	27.42	4161544	22.5859	4.16249e+06	23.0734
oriJW1236	4.1854e+06	41.6335	4.18514e+06	35.7544	4.18484e+06	40.2485	4.1854e+06	40.3992	4.18342e+06	45.8469	4.18569e+06	41.7151	4.18484e+06	52.8638	4.18569e+06	38.5662	4.18484e+06	32.182	4.18514e+06	31.6959
oriJW1237	4.19711e+06	26.4011	4.19662e+06	36.1469	4.19687e+06	36.2994	4.19743e+06	34.4778	4.19775e+06	37.5875	4.19842e+06	31.3033	4.19687e+06	35.9531	4.19743e+06	30.9178	4.19687e+06	23.4198	4.19775e+06	27.3138
oriJW1238	4.20604e+06	17.5249	4.20604e+06	13.2717	4.20569e+06	12.3306	4.20502e+06	12.8721	4.20416e+06	16.7337	4.20416e+06	18.814	4.20416e+06	11.8826	4.20416e+06	15.0809	4.20416e+06	8.91242	4.20441e+06	11.8415
oriJW1239	4.23204e+06	28.547	4.2324e+06	32.5707	4.23204e+06	28.4859	4.23204e+06	27.0935	4.23171e+06	30.8789	4.23204e+06	28.1549	4.23143e+06	26.4807	4.23204e+06	23.9796	4.23143e+06	15.0962	4.2324e+06	19.2267
oriJW1240	4240246	47.656	4.2392e+06	34.9681	4.24053e+06	28.2362	4.2392e+06	31.3202	4.24079e+06	28.3547	4.24105e+06	26.7505	4.23885e+06	18.5496	4.24105e+06	16.8137	4.24079e+06	12.9281	4.24105e+06	17.7643
oriJW1241	4.25462e+06	52.1597	4.25356e+06	49.8572	4.25356e+06	45.4047	4.25482e+06	45.52	4.25412e+06	48.2032	4.25356e+06	41.4651	4.25325e+06	49.2857	4.25482e+06	38.9967	4.25384e+06	32.5364	4.25482e+06	30.4016
oriJW1242	4.2744e+06	55.0744	4.27475e+06	45.7792	4.27507e+06	42.2238	4.27475e+06	46.6374	4.27475e+06	48.858	4.27507e+06	42.1751	4.27544e+06	44.3851	4.2744e+06	41.7152	4.27507e+06	37.0375	4.2744e+06	33.6273
oriJW1243	4.29341e+06	38.1609	4.29405e+06	30.5915	4.29247e+06	28.4692	4.29212e+06	26.957	4.29279e+06	32.1137	4.29212e+06	30.3158	4.29247e+06	30.505	4.29212e+06	29.4234	4.29405e+06	25.9416	4.29212e+06	25.8724
oriJW1244	4.32585e+06	54.4495	4.32507e+06	46.2442	4.32611e+06	44.0138	4.32611e+06	44.1944	4.32585e+06	51.1646	4.32611e+06	40.4954	4.32532e+06	48.5141	4.32585e+06	40.9697	4.32482e+06	37.2399	4.3256e+06	29.544
oriJW1245	4.36659e+06	10.876	4.36633e+06	14.9651	4.36579e+06	15.3937	4.36552e+06	19.6403	4.36552e+06	20.8925	4.36552e+06	25.5926	4.36501e+06	27.0055	4.36579e+06	17.4431	4.36501e+06	11.1663	4.36478e+06	8.9852
oriJW1246	4.38745e+06	12.014
oriJW1247	4.41495e+06	31.9902	4.41495e+06	23.1899	4.41465e+06	22.9186	4.41403e+06	23.5915	4.41403e+06	37.1076	4.41606e+06	37.7671	4.41553e+06	43.3489	4.41403e+06	36.933	4.41495e+06	29.6318	4.41465e+06	25.7568
oriJW1248	4429605	12.862
oriJW1249	4.43882e+06	42.082	4.43857e+06	32.2313	4.43882e+06	32.0531	4439660	29.9592	4.43829e+06	42.3814	4.4391e+06	38.4973	4.43882e+06	46.8797	4.4391e+06	37.6854	4.43882e+06	30.4696	4.43882e+06	29.1112
oriJW1250	4.45058e+06	13.1795	4.45058e+06	26.7217	4.45032e+06	26.9813	4.45058e+06	30.0092	4.45058e+06	42.2523	4.45058e+06	38.4482	4.44984e+06	43.3023	4.44936e+06	36.035	4.45008e+06	24.8583	4.44984e+06	28.8356
oriJW1251	4.46771e+06	15.7045	4.46745e+06	22.51	4.46698e+06	14.842	4.46672e+06	15.2078	4.4662e+06	20.7621	4.46698e+06	17.4017	4.46745e+06	20.2942	4.46672e+06	19.0805	4.46819e+06	12.0247	4.46745e+06	12.8107
oriJW1252	4.48388e+06	43.5972	4.48296e+06	43.872	4.48388e+06	37.4147	4.48325e+06	38.8233	4.48296e+06	49.3841	4.48355e+06	39.9019	4.48423e+06	42.4921	4.48325e+06	35.6598	4.48423e+06	33.3847	4.48423e+06	28.6939
oriJW1253	4.49019e+06	34.4838	4.48918e+06	32.3554	4.49071e+06	23.1115	4.48918e+06	20.7599	4.48989e+06	33.2161	4.49047e+06	29.9013	4.48918e+06	27.5591	4.49071e+06	26.5992	4.48918e+06	21.8857	4.49095e+06	20.7912
oriJW1254	4.51749e+06	25.9019	4.51779e+06	27.4205	4.51779e+06	23.3886	4.51749e+06	27.9201	4518363	29.5863	4.51723e+06	27.203	4.51749e+06	34.1765	4.51931e+06	28.3567	4.51867e+06	23.2409	4.519e+06	23.843
oriJW1255	4.53361e+06	50.6576	4.53409e+06	53.5445	4.53332e+06	43.6581	4.53332e+06	49.9821	4.53387e+06	52.3239	4.53387e+06	41.6833	4.53274e+06	52.3848	4.53274e+06	41.6877	4.53243e+06	34.521	4.53274e+06	33.3917
oriJW1256	4.54037e+06	31.0378	4.54067e+06	30.1372	4.54067e+06	23.7278	4.54007e+06	25.974	4539305	38.758	4.53955e+06	32.8848	4539305	25.3967	4539305	29.5665	4539305	21.1965	4.53955e+06	21.876
oriJW1257	4.5636e+06	12.3637	4.56064e+06	11.6216	4.56206e+06	10.0971	4.56329e+06	12.2477	4.5609e+06	14.8858	4.56329e+06	11.157	4.5636e+06	16.5816	4.56299e+06	16.9283	4.5636e+06	13.1413	4.56299e+06	11.5276
oriJW1258	4.57722e+06	22.0292	4.57801e+06	22.6554	4.57749e+06	29.0211	4.57774e+06	24.2197	4.57749e+06	29.4803	4.57774e+06	24.5739	4.57722e+06	31.9232	4.57774e+06	28.6141	4.57774e+06	25.9994	4.57749e+06	21.92
oriJW1259			4.58855e+06	13.0246	4.58973e+06	12.7032	4.58855e+06	12.5277	4.58855e+06	17.634	4589958	15.7169	4589958	14.9812	4.58855e+06	18.5545	4.58882e+06	14.5526	4589958	14.1975
oriJW1260					4.60417e+06	10.413	4.60417e+06	12.8005	4.60486e+06	12.9433	4.60384e+06	25.8579	4.60518e+06	27.3892	4.60552e+06	19.4915	4.60417e+06	14.6438	4.60356e+06	15.1941
oriJW1261	4.6193e+06	14.5554	4.61791e+06	13.8656	4.61866e+06	13.2802	4.61866e+06	15.0861	4.61815e+06	18.5787	4.61815e+06	16.1488	4.6193e+06	25.807	4.6184e+06	23.6773	4.61866e+06	20.3465	4.61866e+06	14.2978
oriJW1262	4.63737e+06	11.8134	4.63561e+06	12.4896	4.63594e+06	14.0176	4.63766e+06	10.9592	4.6345e+06	12.073	4.63594e+06	10.3855	4.63737e+06	10.6797	4.63684e+06	10.9261	4.63711e+06	12.1953	4.63737e+06	5.98293
oriJW1263	4.66467e+06	15.7051			4.66263e+06	9.02726	4.66312e+06	9.84951	4.66238e+06	14.4889	4.66288e+06	15.966	4.66263e+06	21.7793	4.66288e+06	21.1625	4.66368e+06	18.1828	4.66263e+06	11.8663
oriJW1264	4.74006e+06	51.5245	4.74006e+06	34.3073	4.73946e+06	32.7269	4.73915e+06	37.8527	4.73976e+06	43.3585	4.73946e+06	38.0219	4.73885e+06	45.6799	4.73946e+06	37.9872	4.73814e+06	34.2133	4.73814e+06	25.6307
oriJW1265	4.77875e+06	40.6727	4.77815e+06	23.8502	4.77815e+06	24.8332	4.77815e+06	26.6381	4.77844e+06	33.2795	4777925	38.1501	4777925	48.8912	4.77815e+06	37.6238	4.77748e+06	29.843	4.77748e+06	25.5089
oriJW1266	4.80255e+06	24.2525	4.80344e+06	19.4945	4.80344e+06	19.6373	4.80344e+06	24.968	4.80283e+06	26.9359	4.80313e+06	29.4664	4.80344e+06	35.4211	4.80313e+06	31.0074	4.80255e+06	24.2313	4.80313e+06	24.1813
oriJW1267	4.81141e+06	13.7301
oriJW1268	4.84638e+06	36.9234	4.84511e+06	31.6946	4.84457e+06	25.8333	4.84483e+06	31.5353	4.84604e+06	36.6328	4.84457e+06	30.1351	4.84604e+06	32.0642	4.84457e+06	31.5538	4.84572e+06	28.3973	4.84572e+06	25.7025
oriJW1269	4.85314e+06	49.0636	4851457	36.4719	4.85255e+06	33.244	4.85314e+06	32.5408	4.85216e+06	43.3882	4.85286e+06	35.7918	4.85216e+06	44.0309	4.85081e+06	38.1738	4.85181e+06	34.9259	4851457	30.443
oriJW1270	4.87393e+06	38.609	4.87422e+06	30.5203	4.87507e+06	29.3497	4.87393e+06	29.6809	4.87422e+06	35.9295	4.87507e+06	34.4037	4.87362e+06	37.4496	4.87507e+06	33.6204	4.87565e+06	27.7749	4.87507e+06	25.6925
oriJW1271	4.88219e+06	40.1818	4.88116e+06	32.5796	4.88219e+06	25.573	4.88088e+06	27.7454	4.88185e+06	38.4419	4.88088e+06	37.6924	4.88116e+06	45.726	4.88149e+06	35.2581	4.88185e+06	30.8211	4882524	27.4392
oriJW1272	4.8994e+06	22.2283	4.89678e+06	21.2368	4.89577e+06	17.026	4.89701e+06	21.6827	4.89678e+06	29.3895	4.89701e+06	26.2266	4.89577e+06	33.2006	4.89678e+06	29.5283	4.89653e+06	23.8716	4.89577e+06	20.5406
oriJW1273	4.91707e+06	41.2204	4.91627e+06	36.1455	4.91707e+06	30.2686	4.91538e+06	31.8533	4.91852e+06	43.346	4916530	38.6259	4.91577e+06	42.5882	4.91627e+06	35.4881	4.91601e+06	31.8758	4.91627e+06	29.5413
oriJW1274	4.92341e+06	39.6629	4.92418e+06	34.846	4.92383e+06	33.3544	4.92383e+06	33.2127	4.92228e+06	40.4729	4.92418e+06	34.6744	4.92383e+06	31.2618	4.92196e+06	32.7479	4.92383e+06	26.6987	4.92418e+06	26.9607
oriJW1275	4.93348e+06	38.8846	4.93424e+06	40.5018	4.93397e+06	39.7113	4.93397e+06	37.71	4.93424e+06	41.5593	4.93325e+06	33.5556	4.93325e+06	39.1425	4.93476e+06	34.4522	4.93325e+06	31.6914	4.93325e+06	26.9325
oriJW1276	4.96395e+06	60.735	4.96271e+06	42.8078	4.96333e+06	42.5381	4.963e+06	44.9759	4.96333e+06	51.8418	4.96333e+06	48.2675	4.96458e+06	52.6991	4.96458e+06	43.6477	4.963e+06	37.5199	4.96363e+06	38.5102
oriJW1277	4.97797e+06	31.867	4.97766e+06	34.4749	4.97829e+06	32.3341	4.97829e+06	33.3773	4.97829e+06	36.5082	4.97797e+06	30.1088	4.97797e+06	31.625	4.97734e+06	31.5545	4.97797e+06	26.6878	4.97797e+06	25.9369
oriJW1278	4.98789e+06	13.4727
oriJW1279	5.0019e+06	17.9548	5.00409e+06	19.7816	5.0029e+06	13.6878	5.0019e+06	16.7505	5.00409e+06	21.7459	5.00258e+06	16.9834	5.00319e+06	19.6454	5.00224e+06	21.2218	5.00349e+06	18.6122	5.00159e+06	15.0145
oriJW1280	5.02481e+06	57.6387	5.02455e+06	50.0186	5.02455e+06	46.8181	5.02455e+06	45.6424	5.02527e+06	52.2538	5.02455e+06	42.0412	5.02455e+06	48.0806	5.02359e+06	41.3834	5.02579e+06	37.6435	5.02481e+06	31.8647
oriJW1281	5.04473e+06	55.0189	5.04622e+06	51.4061	5.04503e+06	44.6001	5.04622e+06	44.504	5.04654e+06	47.6314	5.04566e+06	41.238	5.04566e+06	45.1386	5.04622e+06	36.9384	5.04503e+06	31.966	5.04566e+06	33.2662
oriJW1282			5.05764e+06	11.1276	5.05683e+06	10.0389	5.05652e+06	12.5909	5.05514e+06	11.3804	5.05514e+06	16.8236	5.05514e+06	11.1425	5.05577e+06	14.922	5.05514e+06	8.54206	5.05545e+06	16.9526
oriJW1283	5.06228e+06	11.7305	5.06399e+06	15.779	5.06485e+06	16.2997	5.06586e+06	15.5849	5.06399e+06	14.7568	5.06379e+06	14.6324	5.06586e+06	13.007	5.06441e+06	12.2381	5.06707e+06	8.85281	5.06639e+06	9.39465
oriJW1284	5.07909e+06	11.3321	5.07815e+06	18.5993	5.07815e+06	15.1112	5.07788e+06	20.0897	5.07788e+06	19.1461	5078435	14.6349	5.07699e+06	17.2175	5.07728e+06	16.8233	5.07699e+06	14.6689	5.07699e+06	10.8719
oriJW1285	5.09662e+06	27.5276	5.0964e+06	15.853	5.09662e+06	21.9185	5.09711e+06	24.586	5.09686e+06	24.6368	5.09662e+06	32.3582	5.09686e+06	35.9883	5.0964e+06	28.269	5.09686e+06	22.0163	5.09662e+06	19.1734
oriJW1286			5113891	12.1198	5.11417e+06	11.2476	5.1133e+06	8.67701	5.11361e+06	14.8422	5.11445e+06	11.9459	5.1155e+06	12.9379	5.11494e+06	11.6205	5.1155e+06	9.27089	5.11494e+06	7.89657
oriJW1287	5.12229e+06	12.6686	5.12079e+06	15.3319	5.12189e+06	17.6344	5.12189e+06	17.5221	5.12251e+06	19.4833	5.12229e+06	16.012	5.12209e+06	21.2213	5.12138e+06	18.1583	5.12209e+06	13.7657	5122750	12.9361
oriJW1288	5.14021e+06	40.4402	5139570	44.073	5.139e+06	40.901	5.13924e+06	43.4363	5139570	44.5158	5.13924e+06	37.9818	5.139e+06	38.2868	5.13924e+06	34.513	5.13874e+06	26.7183	5.139e+06	25.7108
oriJW1289	5.15535e+06	58.6352	5.15626e+06	55.1673	5.15564e+06	49.4595	5.15596e+06	50.5182	5.15478e+06	51.9502	5.15656e+06	43.8576	5.15596e+06	60.2755	5.15564e+06	43.7116	5.15626e+06	38.2243	5.15596e+06	32.6437
oriJW1290	5.17801e+06	46.3829	5.17659e+06	39.0582	5178393	27.2049	5.17698e+06	27.4143	5.17731e+06	41.5244	5.17731e+06	37.0168	5.17765e+06	47.6939	5.17659e+06	37.8926	5.17765e+06	30.4226	5.17731e+06	27.6255
oriJW1291	5.18945e+06	17.1794	5.18769e+06	11.3106	5.18888e+06	14.6475	5.18975e+06	19.7413	5.18975e+06	21.0479	5.1874e+06	25.4024	5.18915e+06	36.2799	5.18915e+06	27.3654	5.18915e+06	20.7436	5.18915e+06	21.3679
oriJW1292			5.20331e+06	12.5508	5.20232e+06	8.9824	5.19443e+06	19.1172	5.19882e+06	12.7073	5.19882e+06	9.48424	5.19882e+06	10.4072	5.19882e+06	5.06756	5.19882e+06	7.40207	5.19882e+06	2.60836
oriJW1293	5.23308e+06	48.348	5.23359e+06	43.8624	5.23359e+06	45.8047	5.23334e+06	44.2242	5.23359e+06	47.1603	5.23359e+06	37.4754	5.23385e+06	45.0734	5.23282e+06	35.4016	5.23359e+06	31.7427	5.23334e+06	26.3489
oriJW1294	5.25362e+06	22.6975	5.25309e+06	20.6915	5.25337e+06	21.7819	5.25337e+06	23.5799	5.25218e+06	26.357	5.25337e+06	29.3417	5.25362e+06	27.4762	5.25337e+06	27.5427	5.25251e+06	20.7582	5.25337e+06	18.995
oriJW1295					5.27167e+06	1.19824	5.27113e+06	6.37173	5.27084e+06	8.02426	5.27113e+06	16.0298	5271934	22.2732	5.27319e+06	8.80929	5272218	8.16525	5.27113e+06	3.71099
oriJW1296					5.31799e+06	9.19046	5.31668e+06	11.6331	5.31722e+06	14.4055	5.31748e+06	20.5722	5.31851e+06	24.7677	5319023	22.2463	5.31773e+06	13.7952	5.31851e+06	14.3619
oriJW1297	5.3332e+06	10.9268	5.33401e+06	13.4053	5.33291e+06	13.4357	5.33375e+06	14.2998	5.33375e+06	25.8245	5.33401e+06	25.8537	5.33348e+06	33.1188	5.33401e+06	27.8387	5.33375e+06	23.3617	5.33348e+06	20.7248
oriJW1298	5.34592e+06	15.2496	5.34627e+06	14.4322	5.34693e+06	10.6149	5.3466e+06	15.8007	5.34828e+06	19.212	5.34798e+06	18.1825	5.34828e+06	13.7335	5.34828e+06	19.6721	5.34828e+06	15.5583	5347446	14.0708
oriJW1299	5.35471e+06	15.15	5.35323e+06	21.7582	5.35291e+06	21.9524	5.35291e+06	22.698	5.35254e+06	25.6032	5.35378e+06	19.9746	5.35406e+06	25.2979	5.35216e+06	24.6118	5.35406e+06	21.5137	5.35406e+06	17.409
oriJW1300	5.36532e+06	12.0557	5.36496e+06	15.7889	5.36649e+06	17.0248	5.36694e+06	17.3984	5.36649e+06	14.8898	5366701	17.2599	5366701	14.0166	5.36596e+06	13.797	5.36748e+06	9.87152	5366701	11.2724
oriJW1301	5.39321e+06	44.1321	5.39287e+06	41.2945	5.39321e+06	37.0147	5392156	43.8781	5.39287e+06	45.9014	5392156	41.0027	5.39406e+06	47.1539	5.39252e+06	40.837	5.39351e+06	35.4154	5.39252e+06	29.4274
oriJW1302	5.41326e+06	24.3293	5.41353e+06	32.1477	5.41353e+06	33.9595	5.41353e+06	29.1244	5.41235e+06	31.2892	5413845	28.2079	5.41353e+06	33.9002	5.41353e+06	28.3618	5.41353e+06	22.1095	5.41353e+06	23.8419
oriJW1303	5.43468e+06	34.8245	5.43643e+06	36.263	5.43568e+06	30.203	5.43677e+06	34.8433	5.43568e+06	34.9458	5.43532e+06	31.6836	5.43568e+06	37.179	5.43643e+06	30.5287	5.43643e+06	23.4299	5.43568e+06	26.5145
oriJW1304	5.44847e+06	51.5322	5.44847e+06	40.8471	5.44769e+06	46.7915	5.44874e+06	45.3547	5.44874e+06	44.9282	5.44723e+06	36.1572	5.44723e+06	46.2505	5.44746e+06	36.6679	5.44821e+06	32.2686	5.44874e+06	27.5897
oriJW1305	5.46889e+06	29.4702	5.47013e+06	24.7205	5.46959e+06	25.2832	5.46959e+06	30.7616	5.46986e+06	25.0049	5469354	27.611	5.46959e+06	28.1213	5.46959e+06	22.3993	5.47105e+06	19.0671	5.46959e+06	15.2016
oriJW1306	5476115	36.8674	5.47662e+06	29.2735	5.47582e+06	26.1424	5.47582e+06	31.156	5.47582e+06	30.3625	5.47637e+06	34.9241	5.47553e+06	36.455	5476115	27.5199	5.47637e+06	23.9331	5.47582e+06	19.2112
oriJW1307	5.48291e+06	30.1402	5.48291e+06	23.8575	5.48174e+06	30.4479	5.48174e+06	28.0946	5.48291e+06	28.5444	5.48234e+06	35.0081	5.48264e+06	34.467	5480869	27.424	5480869	23.3494	5.48174e+06	19.8139
oriJW1308	5.50161e+06	30.8317	5.50296e+06	12.5833	5.50161e+06	15.913	5.50139e+06	19.1532	5.50296e+06	18.506	5.50184e+06	24.3102	5.50076e+06	14.9578	5.50184e+06	8.37682	5.50161e+06	10.0192	5.50161e+06	8.95487
oriJW1309	5.51966e+06	12.1432
oriJW1310	5.52637e+06	14.3996
oriJW1311	5.53129e+06	15.7749
oriJW1312	5.54546e+06	13.717
oriJW1313	5.55688e+06	12.9951
	Control (cdc25-22)		Cdc13-Cdc2		G2B		G2B + 30		G1+ 5		G1 + 15		G1+165/S1		S2.5		S4		S6
Origin name	Chromosome II coordinates	Efficiency (%)	Chromosome II coordinates	Efficiency (%)	Chromosome II coordinates	Efficiency (%)	Chromosome II coordinates	Efficiency (%)	Chromosome II coordinates	Efficiency (%)	Chromosome II coordinates	Efficiency (%)	Chromosome II coordinates	Efficiency (%)	Chromosome II coordinates	Efficiency (%)	Chromosome II coordinates	Efficiency (%)	Chromosome II coordinates	Efficiency (%)
oriJW2001	66476	21.1542
oriJW2002	75232.5	30.1401
oriJW2003			78333.1	11.3108	78806.7	12.8873	78333.1	17.8344	78806.7	10.9301	78105.3	14.0548	79838.4	12.3696	80110.4	7.22483	78573.5	9.82643	80110.4	4.66892
oriJW2004	90916.5	30.7436	90916.5	11.7426	90916.5	17.2638	104141	17.0077	103342	17.1543	103342	23.3248	100855	22.4673	103342	18.5668	98359.7	13.134	90381.7	11.9769
oriJW2005	100855	29.1607	100855	15.5412	104141	18.6131	109183	22.5512	105343	17.5865	110334	24.6111	104141	19.4581	108961	18.5715	107136	12.1987	98359.7	11.3838
oriJW2006	110067	42.9157	110334	16.3484
oriJW2007	116973	34.565	116665	15.9744	117548	20.2882	117265	24.8882	116073	17.8138	116368	23.4722	117265	15.1299	116073	9.37019	116073	8.41068	116073	9.87742
oriJW2008	131515	38.8723	131515	21.1989	131515	23.9932	131515	27.6316	130788	22.6186	130568	26.6738	131984	24.4142	131515	15.3945	132705	12.3651	132705	13.5615
oriJW2009	141693	33.9799	140912	20.6566	141198	28.4669	141198	29.4188	141198	26.9958	141457	33.475	140912	31.7048	140912	24.9621	142375	20.9837	141457	20.9496
oriJW2010	151574	41.7271	151863	35.5935	150680	31.6655	150680	33.6498	151574	38.1845	150965	32.5989	151263	42.51	150965	34.103	151263	31.8654	150680	24.5944
oriJW2011	160996	11.9615
oriJW2012			219759	12.6254	218903	15.4542	219759	12.3158	217848	15.9334	218903	16.5098	219759	25.256	220101	19.9937	218903	16.4824	219166	15.0253
oriJW2013	244247	15.6182	242364	18.7632	243916	17.8798	244880	21.2833	244247	19.1907	244247	16.8071	244247	16.3338	245214	18.1652	244880	13.305	244880	15.512
oriJW2014	259069	48.309	258318	48.1756	258574	46.1764	258318	44.443	258318	50.8119	258574	40.9755	258574	47.4365	258006	40.7023	258821	33.787	258006	33.3078
oriJW2015	277110	48.3187	278802	45.0253	277623	43.0143	278802	45.1815	279109	46.799	278488	41.2247	277373	43.1971	278802	39.2443	277623	37.4866	277623	37.1724
oriJW2016	287808	40.8219	288307	32.135	288076	31.3142	287550	29.127	288519	39.6191	287808	31.8696	287550	36.6121	287303	33.3399	287550	30.0623	287808	32.6079
oriJW2017	315840	55.8024	314305	45.4282	315084	47.7275	315840	44.0463	314305	50.5109	315084	46.1445	315349	51.3748	315349	42.9035	315349	41.6642	315349	38.385
oriJW2018	326172	60.8556	325147	51.4307	326172	43.17	327157	47.2939	326919	54.4939	325928	47.578	325928	57.6154	326670	45.8381	326172	47.1907	327157	41.3535
oriJW2019	332575	48.9975	331148	39.0911	330155	29.7828	331148	32.8531	328803	47.3153	331412	43.6456	328803	47.4009	329100	41.6913	328803	40.1176	329906	34.7327
oriJW2020	339516	30.8457	340138	37.2599	339516	29.0574	340138	31.2838	340138	40.4985	338118	36.073	338746	36.7704	338118	36.2655	338118	28.7456	338746	28.1413
oriJW2021	355614	24.116	356357	23.5697	356104	29.0969	357472	19.7433	356891	26.5711	357472	25.0934	357178	29.8611	357472	27.7333	357472	18.3636	356104	17.676
oriJW2022	361153	26.0918	361770	28.465	360780	24.6983	362444	23.0958	360780	30.4033	361153	24.2051	361471	34.9532	361153	29.5296	361153	23.8138	360780	21.2234
oriJW2023			376080	10.9501	377737	9.51738	376698	10.202	376080	10.8141	377395	10.0762	376698	8.59916	376698	8.74819	377038	6.49042	376698	8.97687
oriJW2024	390529	25.0005	390844	27.5885	389302	23.6935	390844	24.1886	389873	30.6189	390201	21.4445	389584	27.2514	390844	25.4284	390529	20.3344	388838	18.0269
oriJW2025	409641	46.9799	409100	46.8339	408570	50.5229	409100	50.7483	408832	49.5024	408570	40.5106	408570	51.9686	409100	42.1801	408570	34.1651	408570	32.1493
oriJW2026	432223	13.7439	431535	18.2151	431535	14.0217	431251	14.3774	433375	19.7363	432223	13.7528	432223	19.6005	433375	18.7097	433375	15.6854	433375	13.7832
oriJW2027	448626	38.3999	447570	31.6263	448169	32.6958	448169	33.9108	448403	41.4412	449419	37.7582	447885	45.0088	448403	40.0544	448169	31.5193	448169	30.9842
oriJW2028	453280	16.6243	453280	15.4248	451926	15.8279	451238	24.6392	451471	34.3035	453280	34.1932	450759	40.3451	450759	36.442	450759	29.9025	453280	28.0534
oriJW2029	460927	22.0428	460344	15.035	460053	15.8442	460344	16.6486	459760	25.6468	459760	27.334	460053	34.0973	459760	29.3011	458666	20.4077	459760	21.9119
oriJW2030	484967	25.1427	485968	22.198	487018	19.6494	485968	16.4467	486803	29.9459	487436	23.3463	486279	25.3529	486279	25.8174	487878	22.4498	487234	17.552
oriJW2031	514014	53.5603	514862	53.0024	515411	39.5762	511895	44.2718	515900	55.2455	516158	44.9768	516730	57.1635	515411	44.1062	516730	46.0749	516158	38.9035
oriJW2032	523766	62.2931	521596	58.212	520529	50.1256	519117	53.9177	519419	57.7917	519697	49.2519	519697	61.3339	519117	44.9055	519697	45.4571	520242	42.5912
oriJW2033	542509	13.3609	540563	11.3674	539199	11.6863	537428	15.3379	537777	18.085	537777	17.5234	538670	23.0325	538390	22.0242	537777	18.6743	537777	19.1977
oriJW2034	558677	14.22	558938	21.9405	557553	18.7705	558102	15.5066	558398	25.279	558102	23.7345	558102	25.5939	558938	26.7891	558677	21.2779	557553	18.9636
oriJW2035	569960	58.0643	568353	51.6051	569960	54.9106	570538	45.7499	569960	50.7513	570241	46.0647	570241	49.6826	570538	42.3061	570241	35.5257	570241	36.3241
oriJW2036	592961	45.201	591922	36.7157	592961	34.6536	592961	34.5136	592443	41.5366	593928	36.5622	591922	37.5615	594604	36.0547	594604	30.4183	594851	31.0675
oriJW2037	603407	57.0787	604113	55.4202	603126	53.2672	603126	54.9158	602688	53.9818	602903	45.0213	603757	51.9694	604113	41.7721	601548	37.4083	603407	38.8438
oriJW2038	623579	11.6508	624659	13.0772	626472	10.3464	624963	12.0388	628986	22.1769	627705	24.7521	628307	20.5702	628986	26.2058	628986	15.8319	628986	22.4682
oriJW2039	635897	49.1734	636219	46.08	637200	39.6392	636568	45.8084	636219	49.7047	635897	38.3732	637808	45.619	637200	41.9437	636568	35.1967	635897	31.9321
oriJW2040	649031	36.37	650126	36.3745	649394	32.7274	649394	30.1725	649777	38.0905	649031	32.6985	649031	30.4614	648726	32.1103	648374	25.2718	651039	24.6532
oriJW2041	674556	59.5001	674024	52.9274	674024	45.5616	674280	54.7991	673765	50.6518	673765	44.4167	673765	55.6476	673038	41.123	673038	39.3547	673765	37.1925
oriJW2042	684114	53.2574	684942	46.3455	684526	36.8155	686004	40.319	683718	45.6021	683360	37.6294	686284	41.4125	686004	36.3812	686284	34.4008	683360	33.1495
oriJW2043	722289	48.3887	721471	43.4916	722860	40.357	722860	38.9495	721471	43.593	723153	37.3943	721471	40.5529	722860	37.3359	722021	33.6655	723153	33.54
oriJW2044	745173	56.0192	746313	48.2614	744947	44.044	746015	45.3426	745725	53.9692	745173	46.0573	744947	49.7056	744708	42.0816	744947	37.3593	745444	32.5659
oriJW2045	755075	22.1622	755937	23.8634	754745	29.1414	754745	25.1831	753692	31.6474	753023	31.5939	754745	25.5094	753692	30.9096	754388	25.0925	754745	25.0956
oriJW2046	784607	23.2703	784607	22.4381	783495	30.0036	783812	26.6854	784103	25.9664	783165	21.5061	784103	23.9827	783165	23.1199	784607	20.706	783165	18.8384
oriJW2047	789084	18.4012	792075	15.8055	792784	13.9662	792784	15.9058	791090	17.1082	791090	14.9771	791090	13.3773	791090	16.3607	791090	11.3906	793867	13.5551
oriJW2048	803640	41.4006	803113	40.0718	803393	36.9587	804120	34.484	803873	41.7822	803640	36.5425	803873	38.4779	803393	33.9243	803113	26.7529	803873	24.8395
oriJW2049	824089	61.2364	823770	49.9856	824366	47.8934	822882	44.2378	823770	48.3441	824366	41.0772	822882	48.3799	824366	39.9951	824366	35.4021	824089	36.1302
oriJW2050	841414	43.7785	840058	48.3923	841709	35.0299	842650	45.3499	841976	47.7317	842887	47.1317	842422	47.8262	842887	38.5088	842887	34.5696	841709	33.9174
oriJW2051	847313	43.2154	847905	44.6946	846751	39.274	846751	43.7954	846039	47.568	846252	38.624	845616	49.4172	845822	38.5628	845616	35.3229	845616	31.8833
oriJW2052	915424	25.8188	914536	26.9209	914536	23.398	914766	23.2915	914308	32.9967	914985	27.7544	914766	29.9552	914985	29.8169	914536	27.4439	915209	19.7673
oriJW2053	937785	20.4148	938815	25.5782	939196	23.4234	938815	25.1052	938815	27.69	938450	23.4578	937785	27.5539	940708	25.7335	939803	21.9047	940434	18.8902
oriJW2054					948190	8.09522	948498	10.5035	949584	9.37556	949055	24.0938	948190	34.9031	949584	26.0531	949584	18.0092	948190	22.2153
oriJW2055	957363	34.8029	957363	24.4582	957652	23.2781	957652	27.5066	957363	32.129	956514	40.926	956514	45.5759	956199	37.9636	956514	32.3827	956514	30.9741
oriJW2056					968858	8.80068	969100	10.9913	969639	11.316	968094	15.1059	969100	18.0757	968363	18.4499	969100	10.8794	968094	11.1556
oriJW2057			988758	12.3272	988186	11.1606	987649	11.0878	989028	13.263	987649	11.2783	987649	10.4384	987352	10.6335	989586	8.54962	988483	6.54619
oriJW2058	1.00346e+06	13.2917			1.00695e+06	9.74911	1.00666e+06	11.6632	1.00753e+06	14.0205	1.00725e+06	24.7103	1.00695e+06	23.2288	1.00695e+06	17.8924	1.00725e+06	15.1803	1.0055e+06	11.6717
oriJW2059	1.02077e+06	21.6455	1.02051e+06	25.4588	1.01953e+06	21.6134	1.01953e+06	19.9852	1.01953e+06	26.6478	1.01929e+06	21.3342	1.01929e+06	25.7745	1.01977e+06	24.8824	1.01929e+06	21.4683	1.01929e+06	15.6624
oriJW2060	1.03534e+06	26.2739	1.03587e+06	19.2992	1.03429e+06	13.7763	1.03484e+06	18.72	1.03484e+06	24.3845	1.03318e+06	18.3901	1.03534e+06	23.4308	1.03318e+06	20.644	1.03484e+06	18.7086	1.03259e+06	14.705
oriJW2061	1.05668e+06	30.0204	1057266	32.2071	1.05798e+06	23.4213	1056966	29.8217	1056966	35.8146	1.05948e+06	29.5071	1.05761e+06	35.6107	1.05948e+06	31.021	1.05875e+06	29.6583	1.05875e+06	23.2683
oriJW2062	1.10591e+06	51.6767	1.10621e+06	46.7641	1.10531e+06	42.1245	1.10563e+06	48.9089	1.10563e+06	52.8031	1.10563e+06	41.9617	1.10531e+06	48.8499	1.10563e+06	40.4121	1.10681e+06	39.8677	1.10563e+06	33.9932
oriJW2063	1.14164e+06	61.8251	1.143e+06	47.0116	1.1419e+06	52.1541	1.143e+06	46.7753	1.14073e+06	52.9393	1.14164e+06	48.2874	1.14246e+06	51.0017	1.14246e+06	43.9729	1.14246e+06	39.9474	1.143e+06	35.1699
oriJW2064	1.15639e+06	53.4403	1.15723e+06	41.3822	1.15616e+06	44.7775	1.1568e+06	43.3228	1.1568e+06	47.619	1.1568e+06	40.2497	1.15478e+06	49.5667	1.1568e+06	41.5021	1.15639e+06	38.5773	1.15639e+06	35.4738
oriJW2065	1.17209e+06	29.0395	1.17007e+06	25.0218	1.16961e+06	21.5858	1.1708e+06	22.9898	1.16829e+06	27.2584	1.16907e+06	23.63	1.1708e+06	26.761	1.16829e+06	27.7602	1.16907e+06	23.1452	1.16829e+06	22.0637
oriJW2066	1.18504e+06	12.4044	1.18504e+06	11.5116	1.18451e+06	13.0236	1.18451e+06	13.5276	1.18274e+06	13.6636	1.18316e+06	10.8085	1.18425e+06	11.822	1.18529e+06	12.8322	1.18274e+06	10.658	1.18393e+06	10.9684
oriJW2067	1.21452e+06	11.7151	1.21702e+06	13.3507	1.21579e+06	12.3021	1.21702e+06	13.3987	1.21608e+06	12.9867	1217322	10.7775	1217322	14.3124	1217322	14.4716	1217322	12.0814	1217322	12.3268
oriJW2068	1.23458e+06	21.8952	1.23458e+06	14.2315	1.23272e+06	17.0814	1.23242e+06	18.4077	1.23458e+06	18.6283	1.23458e+06	19.5607	1.23458e+06	18.1026	1.23424e+06	22.4248	1.23458e+06	13.3194	1.23345e+06	18.8241
oriJW2069	1.24429e+06	51.8749	1.24221e+06	48.4596	1.24349e+06	41.6491	1.24376e+06	43.5071	1.24404e+06	43.2219	1.24349e+06	36.3488	1.24404e+06	43.4645	1.24376e+06	39.7087	1.24349e+06	34.3177	1.24376e+06	32.5872
oriJW2070	1.25505e+06	42.5871	1.25564e+06	39.5346	1.25472e+06	37.1279	1.25472e+06	38.9007	1.25505e+06	42.2678	1.25472e+06	39.1972	1.25436e+06	37.5342	1.25608e+06	36.7262	1.25436e+06	32.7381	1.25436e+06	33.8248
oriJW2071	1.26516e+06	61.9708	1.26567e+06	60.6876	1.26567e+06	51.5994	1.26516e+06	52.5526	1.26516e+06	57.7578	1.26516e+06	48.3936	1.26567e+06	41.8706	1.26596e+06	45.1125	1.26596e+06	42.4727	1.26468e+06	37.5222
oriJW2072	1.27846e+06	61.0225	1279715	50.3262	1.2782e+06	50.7049	1.27795e+06	49.8709	1.27846e+06	53.4561	1.2782e+06	46.2815	1.27714e+06	47.8283	1.27771e+06	43.1633	1.27771e+06	39.2736	1.27743e+06	37.5818
oriJW2073	1.31221e+06	59.295	1.31172e+06	51.6621	1.31246e+06	49.801	1.31273e+06	51.7962	1.313e+06	53.414	1.31246e+06	45.0354	1.31148e+06	52.3451	1.31197e+06	42.9907	1.31148e+06	40.77	1.31246e+06	36.9852
oriJW2074	1.32274e+06	21.83	1.32384e+06	21.147	1.32361e+06	22.1782	1.32332e+06	24.7343	1323021	25.6511	1.32361e+06	22.0583	1.32384e+06	21.611	1.32274e+06	24.3034	1.32384e+06	19.688	1.32361e+06	20.1922
oriJW2075	1.35104e+06	21.2511	1.35104e+06	26.5983	1.34967e+06	26.358	1.35079e+06	23.5607	1.35104e+06	32.3609	1.34936e+06	27.7615	1.35079e+06	27.3829	1.35052e+06	27.3053	1.35079e+06	21.7002	1.34998e+06	19.7444
oriJW2076			1.36137e+06	18.3233	1362089	14.6241	1.36257e+06	14.2204	1.36162e+06	15.987	1.36186e+06	13.5841	1.36137e+06	21.8411	1.36279e+06	19.0842	1.36233e+06	15.9208	1.36257e+06	13.9278
oriJW2077	1390150	56.2656	1.38796e+06	49.4817	1.38951e+06	49.5426	1.38885e+06	46.3934	1.38885e+06	47.8751	1.38951e+06	38.1404	1.38951e+06	44.1034	1.38855e+06	37.2402	1.38951e+06	34.0257	1.38918e+06	33.4033
oriJW2078	1.40359e+06	17.2704	1.40359e+06	26.9318	1.40236e+06	24.987	1.40359e+06	25.8255	1.40359e+06	31.245	1.40332e+06	22.6051	1.40299e+06	24.7299	1.40359e+06	25.913	1.40388e+06	20.5214	1.40236e+06	20.1072
oriJW2079	1429150	32.9162	1.42737e+06	41.8828	1.42765e+06	33.2636	1.42827e+06	33.5633	1.42797e+06	42.5113	1.42856e+06	34.8821	1.42827e+06	32.817	1.42856e+06	33.9164	1.42886e+06	29.4408	1.42886e+06	31.9429
oriJW2080	1.44404e+06	59.553	1.44325e+06	50.3787	1.44325e+06	67.1531	1.44376e+06	53.4517	1.4443e+06	52.5196	1.44238e+06	46.7389	1.44279e+06	54.1389	1.44349e+06	44.5727	1.44404e+06	42.498	1.44212e+06	39.4343
oriJW2081	1.45731e+06	60.9387	1.45707e+06	48.7228	1.45759e+06	40.6624	1.45848e+06	41.7481	1.45759e+06	54.0405	1.45911e+06	45.181	1456475	59.2913	1.45759e+06	44.3567	1.45817e+06	43.3208	1.45911e+06	37.6032
oriJW2082			1.4764e+06	11.1237	1.47753e+06	9.24626	1.47805e+06	9.50891	1.47805e+06	10.1215	1.47614e+06	8.16743	1476979	11.8353	1.47614e+06	12.2462	1.47669e+06	9.18088	1.47614e+06	6.10271
oriJW2083	1.53002e+06	24.4204	1.53024e+06	22.6843	1.52886e+06	23.2553	1.52786e+06	23.915	1.53024e+06	28.5791	1527171	22.3641	1.52947e+06	32.2591	1.52976e+06	29.5948	1.52976e+06	22.946	1.53002e+06	22.9079
oriJW2084	1.54571e+06	56.2146	1.54539e+06	54.8594	1.54605e+06	45.3872	1.54539e+06	50.1181	1.54571e+06	49.9002	1.54571e+06	37.7127	1.54471e+06	54.8389	1.54696e+06	42.0373	1.54696e+06	36.3346	1.54696e+06	32.1864
oriJW2085	1.55673e+06	41.5778	1.55673e+06	38.8217	1.55673e+06	30.7866	1.55774e+06	33.743	1557029	34.6458	1.55495e+06	26.2693	1.55495e+06	31.5034	1557029	29.4312	1.55495e+06	23.2188	1.55639e+06	20.8527
oriJW2086			1.56861e+06	14.012	1.56986e+06	12.3251	1570492	13.1772	1.56956e+06	16.6249	1.56832e+06	12.293	1570492	12.0147	1.57018e+06	14.5061	1570492	7.51206	1.56986e+06	11.482
oriJW2087	1.58873e+06	35.6546	1.58815e+06	32.8882	1.58902e+06	34.0206	1.5893e+06	36.8957	1.5893e+06	41.1114	1.58902e+06	37.4492	1589545	42.1451	1.59003e+06	38.4164	1.58977e+06	29.37	1.59003e+06	30.0136
oriJW2088	1.60191e+06	62.4616	1.60191e+06	45.3484	1600744	36.3412	1.60191e+06	38.5397	1.60191e+06	51.1908	1.60191e+06	40.3069	1.59953e+06	46.4171	1.59953e+06	39.5927	1.59754e+06	29.3765	1.59721e+06	34.5884
oriJW2089	1.64593e+06	53.9719	1646924	42.3553	1.64593e+06	35.9245	1.64593e+06	39.7557	1646924	49.6254	1646924	43.3608	1.64593e+06	47.3333	1646924	40.6872	1.64788e+06	30.5376	1.64871e+06	32.1653
oriJW2090	1.656e+06	43.4926	1.656e+06	41.7786	1.65481e+06	39.0776	1.65513e+06	40.0861	1.65625e+06	46.6994	1653385	37.3329	1.65572e+06	42.76	1.65542e+06	36.6072	1.65481e+06	30.0529	1.65302e+06	28.6853
oriJW2091	1.66502e+06	30.4845	1.66374e+06	21.2382	1.66225e+06	22.3833	1.65822e+06	25.1194	1.66068e+06	36.1425	1.66225e+06	30.8969	1.66068e+06	30.7684	1.66068e+06	31.2083	1.66068e+06	22.7221	1.66099e+06	23.1222
oriJW2092	1.68254e+06	12.7375	1.67854e+06	16.1648	1.67734e+06	12.6425	1.67671e+06	14.9538	1677633	15.1495	1.67639e+06	13.2856	1678827	15.189	1.67701e+06	13.9174	1678827	7.6082	1.67606e+06	14.1504
oriJW2093	1.70597e+06	46.7918	1.70301e+06	44.5603	1.70441e+06	40.418	1.70469e+06	44.5297	1703885	46.506	1.70362e+06	38.6403	1704145	43.1382	1.70497e+06	37.3203	1704145	34.4483	1.70469e+06	31.932
oriJW2094	1.71726e+06	45.7304	1.71659e+06	43.3841	1.71659e+06	47.3384	1.71695e+06	42.9872	1.71621e+06	48.8894	1.71621e+06	40.7987	1.71659e+06	42.6975	1.71521e+06	38.1887	1.71621e+06	33.938	1.71554e+06	30.89
oriJW2095	1.75049e+06	43.9237	1.74938e+06	52.5546	1.75075e+06	36.2525	1.74848e+06	38.994	1.75018e+06	42.6723	1.75049e+06	40.1139	1.74964e+06	59.5208	1.74938e+06	39.8968	1.74964e+06	34.2397	1.75049e+06	29.9129
oriJW2096	1.7655e+06	36.4211	1.76481e+06	37.7536	1.7655e+06	32.2882	1.7646e+06	32.6097	1.76578e+06	40.4541	1.76578e+06	35.2058	1.76578e+06	37.3572	1.76436e+06	33.9797	1.76578e+06	27.6966	1.76524e+06	26.709
oriJW2097	1778527	59.4352	1.7788e+06	42.0047	1779089	42.5614	1.77793e+06	42.1257	1.77759e+06	50.3203	1.7788e+06	43.6355	1779089	48.9178	1.77934e+06	41.3181	1778527	32.9464	1779089	33.5711
oriJW2098	1.79578e+06	22.8142	1.79505e+06	14.2617	1796472	13.9302	1.79755e+06	13.5642	1.79837e+06	26.1716	1.79798e+06	25.7956	1.79837e+06	21.849	1.79837e+06	25.8207	1.79837e+06	14.6198	1.79837e+06	18.4168
oriJW2099	1.80477e+06	49.3303	1.80451e+06	35.8711	1.80451e+06	31.8421	1.80504e+06	37.3562	1.80403e+06	43.3941	1805798	42.589	1.8054e+06	52.2434	1.80504e+06	38.8778	1.80477e+06	28.9116	1.80504e+06	28.7659
oriJW2100	1.87896e+06	25.6307	1.87864e+06	24.9032	1.87801e+06	25.9308	1.87926e+06	23.4619	1.8777e+06	32.208	1.87745e+06	29.8561	1.87833e+06	38.0698	1.87951e+06	30.2772	1.87745e+06	23.2292	1.87801e+06	20.4111
oriJW2101	1.89345e+06	24.922	1.89139e+06	26.3843	1.89249e+06	21.4924	1.89227e+06	21.6004	1.89271e+06	30.1039	1.89227e+06	25.7565	1.89227e+06	23.0806	1.89161e+06	23.6627	1.89227e+06	18.3699	1.89139e+06	13.2642
oriJW2102	1.91475e+06	23.4875	1.91446e+06	33.9118	1.91501e+06	33.2939	1.91501e+06	29.2787	1.91475e+06	36.0716	1.91501e+06	25.8196	1.91388e+06	33.0149	1.91501e+06	26.2898	1.91501e+06	21.0489	1.91501e+06	23.65
oriJW2103	1.92736e+06	23.2476	1.92795e+06	22.2906	1926406	23.0342	1.92736e+06	22.998	1926406	15.9601	1.92673e+06	12.7002	1926406	12.6763	1.92513e+06	15.8375	1.92673e+06	9.21807	1.92513e+06	12.2866
oriJW2104	1.94169e+06	48.9063	1940938	38.0217	1.94169e+06	39.688	1941961	39.5239	1941961	38.6978	1.94224e+06	33.2519	1.94251e+06	36.2285	1.94251e+06	37.2743	1.94251e+06	27.3934	1.94169e+06	28.8093
oriJW2105	1.95172e+06	47.8217	1.95361e+06	44.0524	1.95232e+06	39.263	1.95094e+06	54.112	1.95361e+06	46.9135	1.95094e+06	42.3945	1.95297e+06	41.3065	1.95199e+06	39.7762	1.95297e+06	29.6332	1.95094e+06	46.5324
oriJW2106	1.96317e+06	48.6459	1.9625e+06	40.8005	1.96389e+06	39.0982	1.96389e+06	36.9821	1.96317e+06	42.5935	1.96389e+06	36.0687	1.96389e+06	42.2072	1.9625e+06	39.1528	1.96354e+06	32.8088	1.96389e+06	29.4433
oriJW2107	1.97388e+06	13.3305	1.97462e+06	19.5357	1.97462e+06	13.1857	1.97462e+06	14.8094	1.97462e+06	20.7632	1.97343e+06	15.3244	1.97436e+06	16.8806	1.97462e+06	21.7359	1.97343e+06	11.8536	1.97343e+06	16.2163
oriJW2108	1980133	14.1078	1.98195e+06	25.9484	1.98147e+06	24.1822	1.98147e+06	21.5378	1.98098e+06	23.0006	1.98147e+06	17.8655	1.98147e+06	14.7861	1.98122e+06	12.0041	1.98147e+06	10.8102	1.98147e+06	10.5989
oriJW2109	2008889	12.5551	2.00802e+06	11.5364	2.00738e+06	11.4287	2.00802e+06	12.7687	2.00802e+06	15.6171	2.0077e+06	10.7379	2.00861e+06	15.0575	2008889	15.9425	2.00861e+06	11.4822	2.00738e+06	13.4259
oriJW2110	2.02342e+06	62.0691	2.02342e+06	47.7043	2.0228e+06	46.1583	2.0228e+06	47.328	2.02439e+06	55.1118	2.0228e+06	41.6913	2.0231e+06	56.114	2.0228e+06	41.769	2.02342e+06	42.1349	2.0231e+06	37.2458
oriJW2111	2.03187e+06	47.9605	2.03044e+06	46.8526	2.03138e+06	40.4365	2.03162e+06	47.0115	2.03044e+06	48.8304	2.03162e+06	44.1004	2.02976e+06	44.2935	2.02976e+06	40.9441	2.02976e+06	33.3862	2.03187e+06	31.7114
oriJW2112	2.05158e+06	54.4098	2.05249e+06	42.5013	2.05218e+06	46.3222	2.05186e+06	46.1164	2.05218e+06	53.8267	2.05218e+06	47.0401	2.05218e+06	52.5343	2.05186e+06	42.6515	2.05158e+06	37.265	2.05158e+06	34.8231
oriJW2113	2.07073e+06	32.3739	2.07122e+06	18.1884	2.06975e+06	19.6419	2.06911e+06	19.6139	2.06975e+06	30.6136	2.06975e+06	36.6802	2.06941e+06	38.2401	2.07043e+06	30.8932	2.07043e+06	22.541	2.06941e+06	24.0399
oriJW2114	2.08543e+06	12.1473	2.08369e+06	12.714	2.08491e+06	10.3705	2.08518e+06	9.40828	2.08369e+06	14.1961	2.08491e+06	15.0562	2.08596e+06	12.8759	2.084e+06	14.5385	2.08341e+06	7.98659	2.08428e+06	9.42166
oriJW2115	2.09234e+06	13.0914	2090304	11.6831	2.09e+06	12.3597	2.09199e+06	12.0501	2.08921e+06	14.6803	2.08973e+06	14.6888	2.09097e+06	14.9493	2.08945e+06	14.7934	2.09e+06	10.1782	2.09e+06	10.433
oriJW2116	2.11834e+06	29.6411	2.11759e+06	17.4839	2.11786e+06	12.3642	2.11808e+06	18.4329	2.11834e+06	25.0437	2.11786e+06	31.0263	2.11759e+06	73.1958	2.11912e+06	27.9833	2.11912e+06	17.2546	2.11759e+06	19.923
oriJW2117	2.1319e+06	51.0227	2.1319e+06	30.7423
oriJW2118	2.13733e+06	53.4913	2.13733e+06	27.6077	2.13574e+06	34.1836	2.13653e+06	36.3338	2.1319e+06	40.5734	2.13574e+06	43.9009	2.1319e+06	69.421	2.13574e+06	43.2209	2.13466e+06	36.6047	2.13574e+06	34.2802
oriJW2119	2.15508e+06	29.2719	2.15553e+06	27.6211	2.15581e+06	22.3671	2.15581e+06	22.5967	2.15615e+06	33.5161	2.15484e+06	28.9701	2.15459e+06	33.842	2.15508e+06	31.1342	2.15459e+06	23.0003	2.15484e+06	26.218
oriJW2120	2.17683e+06	37.0073	2.17918e+06	26.8428	2.1775e+06	28.0114	2.1775e+06	27.5073	2.17778e+06	34.1296	2.1781e+06	35.5773	2.17844e+06	35.5186	2.17918e+06	34.1733	2.1788e+06	29.751	2.1775e+06	29.4039
oriJW2121	2.18507e+06	49.2106	2.1862e+06	36.325	2.18535e+06	35.9398	2.18535e+06	39.3284	2.1862e+06	48.6969	2.18589e+06	44.8826	2.18651e+06	54.0864	2184396	43.6091	2.18535e+06	39.0032	2.18563e+06	35.1842
oriJW2122	2205379	22.8561	2205379	12.2229	2.20479e+06	15.1865	2.20509e+06	14.8835	2.20509e+06	19.2971	2.20509e+06	31.2112	2.20479e+06	29.2763	2.20479e+06	29.3887	2.2063e+06	18.5658	2.20479e+06	22.6609
oriJW2123	2.21363e+06	26.5291	2.2134e+06	25.0458	2.21415e+06	21.3134	2.21295e+06	20.8484	2.21318e+06	31.9327	2.21389e+06	26.6862	2.21497e+06	34.596	2.21389e+06	30.3173	2.21497e+06	23.4353	2.21554e+06	20.728
oriJW2124	2.2299e+06	25.2594	2.22734e+06	24.804	2228735	17.3241	2228735	22.7277	2.22846e+06	30.1624	2.22942e+06	25.5695	2.22965e+06	27.614	2.22965e+06	27.5991	2.22965e+06	24.1232	2.22942e+06	21.6326
oriJW2125	2239762	29.7223	2.23719e+06	24.6075	2.23847e+06	22.8945	2.23719e+06	21.7111	2239300	32.3175	2.23904e+06	28.3056	2.23954e+06	27.9176	2239300	30.2116	2239762	27.5624	2239762	23.5932
oriJW2126	2.2459e+06	39.489	2.24643e+06	32.6302	2.2459e+06	34.5053	2.24671e+06	31.5202	2.2459e+06	41.2872	2246174	34.1563	2246174	38.638	2.24726e+06	35.9873	2246174	35.6164	2246174	29.1561
oriJW2127	2.25485e+06	30.6949	2.25427e+06	27.2689	2.25394e+06	23.2635	2.25364e+06	28.413	2.25364e+06	36.5552	2.25334e+06	33.2244	2.25301e+06	35.0278	2.25273e+06	33.5492	2.25273e+06	29.791	2.25364e+06	29.146
oriJW2128	2.27429e+06	17.8759	2272899	16.8465	2.27429e+06	13.2607	2.2722e+06	15.1232	2.27377e+06	24.083	2.27429e+06	21.538	2.27403e+06	32.5525	2272899	25.8035	2.27429e+06	23.7993	2.27522e+06	19.0798
oriJW2129	2283292	11.0177	2.28297e+06	11.6483	2.28421e+06	12.4199	2.28445e+06	13.343	2.28265e+06	16.6567	2.28265e+06	15.2002	2.28361e+06	15.2119	2.28265e+06	16.4987	2.28265e+06	11.518	2.28391e+06	13.7389
oriJW2130	2.31897e+06	53.2716	2.31801e+06	48.4987	2.31918e+06	45.716	2.31873e+06	45.734	2.31801e+06	52.2807	2.31969e+06	45.5215	2.31943e+06	54.3358	2.31943e+06	43.8515	2.31873e+06	37.8535	2.31918e+06	36.4879
oriJW2131	2348331	23.3165	2.34766e+06	20.2735	2.34786e+06	19.7024	2.34766e+06	19.9113	2.34786e+06	26.6918	2.34786e+06	26.5647	2.34766e+06	33.9958	2346965	28.5494	2.34786e+06	23.5574	2.34766e+06	20.2026
oriJW2132	2.36564e+06	14.8112	2.36522e+06	21.8131	2.36603e+06	22.3178	2.36564e+06	20.9094	2.36627e+06	29.0527	2.36685e+06	25.9902	2.36656e+06	30.6005	2.36627e+06	29.0559	2.36656e+06	24.5484	2.36584e+06	20.5198
oriJW2133	2.37361e+06	15.9224	2.37486e+06	16.9969	2.37361e+06	15.0298	2.37244e+06	18.5921	2.37213e+06	22.934	2.37244e+06	22.5777	2.37213e+06	20.361	2.37244e+06	24.6397	2.37213e+06	19.2295	2.37273e+06	15.2134
oriJW2134	2.38804e+06	11.1318	2.38834e+06	13.0292	2389674	11.1162	2.38834e+06	10.4634	2.38834e+06	15.3003	2389674	10.1295	2.38895e+06	11.5102	2.38834e+06	14.1923	2.38834e+06	11.6396	2389674	7.91095
oriJW2135					2.41132e+06	7.24519	2.4105e+06	9.55878	2.41075e+06	13.7918	2.41075e+06	24.0134	2.41132e+06	24.5643	2.41075e+06	16.6252	2.41194e+06	10.1927	2.4105e+06	8.39653
oriJW2136	2.43471e+06	29.7293	2.43392e+06	24.4945	2.43392e+06	23.8569	2.43341e+06	25.1137	2.43419e+06	27.6073	2.43392e+06	31.5921	2.43447e+06	27.9755	2.43367e+06	31.2194	2.43523e+06	25.5155	2.43447e+06	27.1509
oriJW2137	2.44418e+06	47.9865	2.44521e+06	47.1086	2.44343e+06	40.1075	2.44305e+06	40.9811	2.44305e+06	51.985	2.44343e+06	47.0514	2.44418e+06	57.7361	2.4422e+06	45.3308	2.44305e+06	46.0074	2.44305e+06	39.4159
oriJW2138	2.45184e+06	30.5332	2.45184e+06	28.1367	2.45124e+06	26.1092	2.45124e+06	27.3943	2.4505e+06	39.9337	2.45124e+06	37.9284	2.4505e+06	39.8153	2.45088e+06	37.5506	2.44922e+06	33.6906	2.45124e+06	28.8722
oriJW2139			2.46998e+06	12.4187	2.4715e+06	9.72009	2.47091e+06	13.1909	2.47121e+06	17.2471	2.47091e+06	16.2149	2.4725e+06	22.2958	2.4718e+06	17.844	2.4715e+06	13.3375	2.47091e+06	15.1349
oriJW2140	2484668	22.6732	2.48397e+06	22.0899	2.48516e+06	18.62	2.48539e+06	20.5064	2484668	18.1684	2.48586e+06	15.1198	2.48491e+06	20.0359	2.48539e+06	15.7846	2484668	13.0069	2.48491e+06	14.9263
oriJW2141	2.49868e+06	24.8799	2.49842e+06	11.6034	2.49868e+06	14.1146	2.49781e+06	21.7025	2.49781e+06	23.7584	2.498e+06	28.877	2.498e+06	34.4975	2.49842e+06	27.6958	2.49895e+06	21.4367	2.498e+06	20.6218
oriJW2142	2.51392e+06	14.8459	2.51392e+06	10.5443	2.51266e+06	13.5003	2.51238e+06	9.82349	2.51133e+06	11.6002	2.5134e+06	15.2381	2.51392e+06	9.13307	2.51392e+06	16.2734	2.51365e+06	7.6899	2.51392e+06	12.036
oriJW2143	2.52406e+06	53.5873	2.52291e+06	39.6584	2.52348e+06	32.5251	2.52376e+06	36.3558	2.52291e+06	43.7206	2.52435e+06	35.2603	2.5232e+06	47.7508	2.52376e+06	38.187	2.52376e+06	31.8036	2.52348e+06	30.7506
oriJW2144	2.53542e+06	13.3963	2.53512e+06	15.265	2.53451e+06	13.8418	2.53512e+06	14.4569	2.536e+06	18.2372	2.53352e+06	19.9835	2.53571e+06	22.2966	2.53571e+06	23.8624	2.5348e+06	17.4547	2.53571e+06	19.9576
oriJW2145	2.55374e+06	50.8863	2.554e+06	37.6902	2.55297e+06	38.4457	2.55297e+06	35.5576	2.55297e+06	45.2435	2.55297e+06	42.9946	2.55297e+06	54.4834	2.55214e+06	41.7089	2.55297e+06	38.0704	2.55276e+06	33.5201
oriJW2146	2.5664e+06	13.121	2.56534e+06	12.669	2.56559e+06	12.887	2.56534e+06	14.5104	2.56534e+06	17.9309	2.56586e+06	21.1879	2.56586e+06	27.8622	2.56534e+06	27.7566	2.56586e+06	20.1555	2.56586e+06	20.9232
oriJW2147	2.59361e+06	49.8978	2.59335e+06	22.8155	2.59412e+06	30.3007	2.59387e+06	26.7323	2.59387e+06	33.9005	2.59387e+06	34.5241	2.59387e+06	44.1613	2.59437e+06	34.7097	2.59437e+06	24.8009	2.59412e+06	23.7251
oriJW2148	2.61372e+06	17.2584	2.61619e+06	11.2989	2.6157e+06	10.232	2.61488e+06	13.1392	2.61619e+06	12.9956	2.6157e+06	12.0093	2.61619e+06	17.3117	2.6157e+06	17.8727	2.61665e+06	11.853	2.61464e+06	9.79415
oriJW2149	2.63201e+06	20.9277	2.63046e+06	12.8444	2.63159e+06	11.2509	2.63291e+06	14.4367	2.63267e+06	17.3372	2.63267e+06	23.8145	2.63221e+06	28.1394	2.63105e+06	25.5322	2632439	21.012	2.63221e+06	19.0578
oriJW2150	2.66177e+06	25.306			2660165	4.97238	2.66103e+06	11.9199	2.66153e+06	11.7391	2.66129e+06	20.3378	2660165	27.7137	2.66129e+06	25.5795	2.66153e+06	19.7864	2.66076e+06	17.8506
oriJW2151	2.67075e+06	35.6689	2669940	12.4076	2.67075e+06	15.6053	2.67118e+06	24.2426	2.67118e+06	23.5368	2.67075e+06	32.2271	2.67054e+06	42.4748	2.6714e+06	35.2011	2.67054e+06	28.7392	2.67054e+06	24.3245
oriJW2152	2.69652e+06	32.0813	2.69512e+06	22.2415	2.69374e+06	25.3742	2.69351e+06	23.8783	2.69512e+06	29.3952	2.69311e+06	28.7839	2.69512e+06	31.3079	2.69512e+06	32.7188	2.69547e+06	26.9704	2.69351e+06	26.6687
oriJW2153	2.70183e+06	43.8258	2702353	36.6064	2.7015e+06	32.1014	2.7021e+06	36.3016	2.7015e+06	43.0311	2.70183e+06	37.378	2.7015e+06	45.2834	2.70286e+06	39.9067	2700061	32.7572	2.7021e+06	28.2378
oriJW2154	2.73089e+06	39.6324	2.73121e+06	34.7215	2.73253e+06	27.5707	2.73334e+06	34.2239	2.73392e+06	46.6731	2.73392e+06	36.6544	2.73279e+06	42.4121	2.73334e+06	39.4059	2.73363e+06	38.8819	2.73363e+06	31.6481
oriJW2155	2.73801e+06	45.7713	2.73827e+06	41.6472	2.73827e+06	32.9513	2738549	37.8215	2738549	45.2397	2.73801e+06	40.6095	2.73906e+06	51.7784	2738549	41.9744	2.73713e+06	40.4512	2.73827e+06	33.189
oriJW2156	2.76859e+06	17.7661	2.76918e+06	19.8421	2.76918e+06	20.5326	2.76918e+06	16.2704	2.76888e+06	19.0051	2.77004e+06	17.4271	2.77031e+06	15.5603	2.77031e+06	17.5444	2.77058e+06	11.384	2769760	14.1458
oriJW2157	2.77877e+06	20.2477	2.77853e+06	15.676	2.77828e+06	19.4749	2.77828e+06	15.8146	2779006	20.2422	2.77828e+06	23.7196	2.77853e+06	22.107	2.77798e+06	23.2261	2.77952e+06	18.1622	2.77667e+06	23.6056
oriJW2158	2.79175e+06	56.53	2.79175e+06	48.9649	2.79046e+06	43.7483	2.79004e+06	43.7483	2.79004e+06	54.9679	2.79098e+06	51.81	2791505	57.6457	2.7895e+06	47.9411	2.79072e+06	47.089	2.79098e+06	40.0109
oriJW2159	2.79947e+06	51.9588	2.79923e+06	38.1841	2.79875e+06	37.4002	2.79973e+06	39.1635	2.79923e+06	50.2325	2.79973e+06	45.2281	2.79973e+06	49.7474	2.79763e+06	45.4134	2.79732e+06	41.7187	2.79973e+06	37.2311
oriJW2160	2.82469e+06	13.0927	2.82652e+06	11.6612	2.82581e+06	9.75907	2.82581e+06	14.3762	2.82469e+06	12.5752	2.82751e+06	20.9737	2.82689e+06	29.9963	2.82689e+06	21.4216	2.82689e+06	14.3854	2.82581e+06	13.4403
oriJW2161	2.84905e+06	13.2203	2.84699e+06	16.4776	2.84805e+06	14.8589	2.84729e+06	20.7577	2.84754e+06	25.2895	2.84805e+06	24.065	2.84781e+06	23.2437	2.84754e+06	23.9503	2.84881e+06	20.0509	2.84729e+06	15.5949
oriJW2162					2.87341e+06	13.5213	2.87341e+06	8.74831	2.87399e+06	9.3211	2.87341e+06	10.6454	2.87464e+06	16.8131	2.87259e+06	15.3565	2.87259e+06	13.5279	2.87341e+06	11.3504
oriJW2163	2.88696e+06	12.1515	2.88509e+06	13.3589	2.88471e+06	12.25	2.88433e+06	10.2311	2.88509e+06	17.1366	2.88471e+06	17.8413	2.88603e+06	20.2333	2.88574e+06	17.8704	2.88627e+06	13.1062	2.88471e+06	15.479
oriJW2164	2.9008e+06	42.1421	2.89981e+06	30.3716	2.90119e+06	28.731	2.90119e+06	27.7186	2.90046e+06	38.9581	2.90046e+06	42.8337	2.90155e+06	53.5511	2.90119e+06	43.3517	2.90012e+06	34.3018	2.90012e+06	32.146
oriJW2165	2.90993e+06	12.0878
oriJW2166	2.93972e+06	44.5241	2.93972e+06	33.6683	2.93945e+06	37.7699	2.93945e+06	30.5911	2.9388e+06	42.8724	2.93945e+06	40.7371	2.93997e+06	43.603	2.93913e+06	38.7256	2.93945e+06	34.4116	2.9388e+06	29.3285
oriJW2167	2.9667e+06	15.0274	2.96737e+06	16.9858	2.96737e+06	16.7295	2.96703e+06	17.5522	2.9667e+06	25.8303	2.9667e+06	17.2829	2.96608e+06	24.9836	2.9667e+06	25.5703	2.9664e+06	19.5801	2.9664e+06	15.9045
oriJW2168	2.98553e+06	54.0067	2.98389e+06	38.4424	2.9836e+06	48.4726	2.98389e+06	43.6628	2.9836e+06	43.1239	2.98414e+06	51.5741	2.98459e+06	28.9681	2.98483e+06	40.0926	2.98389e+06	27.806	2.98414e+06	30.253
oriJW2169	3.02155e+06	12.0969
oriJW2170	3.03255e+06	13.5201	3.03377e+06	10.7981	3.03415e+06	9.93194	3.03766e+06	11.973	3.03295e+06	13.5174	3.03415e+06	12.5173	3035623	16.3737	3035101	17.8484	3035623	13.1349	3.03482e+06	11.7356
oriJW2171	3.03942e+06	12.9573	3.03868e+06	11.2715	3.03817e+06	10.0894	3.0379e+06	12.4408	3.0379e+06	11.8372	3.03868e+06	12.1081	3.03919e+06	17.2772	3.03894e+06	18.553	3.03919e+06	14.9045	3.03817e+06	12.4322
oriJW2172	3.05187e+06	37.0823	3.05155e+06	25.1507	3.05216e+06	26.3399	3.05216e+06	32.7014	3.05155e+06	36.0608	3.05216e+06	35.9847	3.05155e+06	38.2495	3.05216e+06	37.7382	3.05155e+06	32.6113	3.05187e+06	27.1365
oriJW2173	3.06884e+06	17.633			3.06791e+06	7.19911	3.06791e+06	10.7861	3.06932e+06	12.626	3.06753e+06	16.7805	3.06824e+06	23.444	3.06651e+06	21.8663	3.06685e+06	17.1807	3.06685e+06	15.9185
oriJW2174	3.09758e+06	33.0253	3.09786e+06	25.2609	3.0968e+06	27.1748	3.09814e+06	29.4473	3.09758e+06	41.2689	3.09786e+06	43.4627	3.09814e+06	50.8959	3.09814e+06	42.6175	3.09814e+06	36.6526	3.09593e+06	31.5056
oriJW2175	3.11895e+06	20.3329	3.11733e+06	14.0982	3.11817e+06	13.9464	3.11951e+06	12.1067	3.11792e+06	24.7713	3.11951e+06	20.7461	3.11792e+06	23.3293	3.11951e+06	24.2703	3.11951e+06	20.2794	3.11869e+06	18.2796
oriJW2176	3.13696e+06	21.8951	3.13621e+06	12.6871	3.13741e+06	13.2746	3.13809e+06	20.1175	3.13741e+06	19.5954	3.13673e+06	18.4708	3.13762e+06	26.9386	3.13838e+06	24.3334	3.13696e+06	18.4186	3.13838e+06	17.2344
oriJW2177	3.16244e+06	13.5139			3.16111e+06	4.64322	3.16058e+06	8.32404	3.16244e+06	7.30997	3.16214e+06	15.2798	3.16186e+06	26.5903	3.16244e+06	21.2255	3.16186e+06	15.0399	3.16186e+06	16.7849
oriJW2178	3.17665e+06	43.861	3.17532e+06	30.0182	3.17608e+06	33.6127	3.17582e+06	35.7315	3.17582e+06	42.9701	3.17582e+06	39.0834	3.17665e+06	50.0944	3.17608e+06	42.1891	3.17608e+06	39.7776	3.17608e+06	36.8097
oriJW2179	3.21148e+06	15.1545	3.21309e+06	16.9236	3.21191e+06	13.8175	3.21127e+06	16.3121	3.21076e+06	25.6673	3.21076e+06	24.3786	3.21345e+06	27.2964	3.21275e+06	27.7305	3.21275e+06	23.8523	3.21104e+06	20.8116
oriJW2180	3.23679e+06	42.9174	3.23713e+06	32.8306	3.23769e+06	29.1218	3.23713e+06	33.9709	3.23713e+06	44.8694	3.23825e+06	40.8387	3.23649e+06	51.255	3.23649e+06	43.0693	3.23769e+06	36.2166	3.23742e+06	33.5516
oriJW2181	3.2523e+06	20.52	3.2523e+06	24.7642	3.25367e+06	17.2071	3.2523e+06	20.2135	3.2523e+06	31.3808	3.25399e+06	25.9266	3.25399e+06	31.5665	3.25433e+06	30.8985	3.25198e+06	24.7396	3.25198e+06	21.6959
oriJW2182	3.28775e+06	49.389	3.28743e+06	34.5241	3.28713e+06	38.9516	3.28546e+06	32.9355	3.28743e+06	49.9731	3.28682e+06	46.1398	3.28775e+06	40.7934	3.28682e+06	43.0611	3.28713e+06	37.5225	3.28713e+06	32.0501
oriJW2183	3.30242e+06	19.9145	3.30242e+06	20.6644	3.30242e+06	16.6002	3.30242e+06	21.2197	3.30242e+06	28.5062	3.30289e+06	21.5245	3.30311e+06	24.5113	3.30111e+06	24.6876	3.30266e+06	21.0767	3.30111e+06	19.2556
oriJW2184	3.32503e+06	16.3446			3.32299e+06	9.44412	3324215	9.98977	3323646	11.7242	3323646	18.9012	3323646	18.7377	3.32392e+06	20.2706	3.32392e+06	12.2796	3.32334e+06	13.1591
oriJW2185	3.33353e+06	33.241	3.3338e+06	31.0959	3.33331e+06	27.2801	3.33308e+06	35.3046	3.3338e+06	36.0434	3.33281e+06	38.3763	3.33281e+06	44.6889	3.33331e+06	39.2665	3.33462e+06	35.5335	3.33281e+06	29.2195
oriJW2186	3.34683e+06	20.5243	3.34556e+06	13.6974	3.34556e+06	15.9806	3.34775e+06	17.0209	3.34489e+06	20.8725	3.34385e+06	29.6244	3.34524e+06	24.6314	3344194	29.039	3.34385e+06	20.1939	3.34454e+06	21.9815
oriJW2187	3.36038e+06	37.5066	3.36002e+06	25.6559	3.36131e+06	28.9822	3.36131e+06	31.3154	3.36038e+06	24.4532	3.36131e+06	24.1815	3.35962e+06	27.031	3.35962e+06	25.3293	3.35962e+06	19.2089	3.35962e+06	16.2928
oriJW2188	3397334	16.7521	3.39633e+06	11.7695	3397334	14.3152	3.39633e+06	11.1487	3.39633e+06	16.135	3.39669e+06	15.7636	3.39879e+06	25.1043	3.39879e+06	22.7281	3.39822e+06	18.4704	3397626	15.8601
oriJW2189					3.4088e+06	5.35788	3.40797e+06	6.87757	3.40744e+06	7.6127	3.40854e+06	9.63369	3.4088e+06	28.6048	3.40854e+06	26.6537	3409064	15.7057	3.40797e+06	14.9419
oriJW2190	3.42277e+06	50.4161	3.42308e+06	39.5575	3422413	33.3996	3.42204e+06	36.5505	3422413	42.6226	3.42204e+06	39.5	3421667	45.8138	3422413	40.401	3.42204e+06	31.6044	3.42362e+06	28.4532
oriJW2191	3.45e+06	17.0682	3.45e+06	11.6349	3.4488e+06	15.2886	3.44849e+06	13.2693	3.44817e+06	20.6299	3.4488e+06	17.2959	3.44911e+06	25.098	3.45029e+06	24.4889	3.44911e+06	19.9362	3.44849e+06	16.9631
oriJW2192	3.4555e+06	21.9911	3.45523e+06	18.568	3.45497e+06	19.9977	3456101	21.4237	3.45523e+06	20.8945	3.45497e+06	19.9579	3.45497e+06	19.7148	3.45523e+06	23.8623	3.45407e+06	18.7249	3.45474e+06	18.9029
oriJW2193	3.46656e+06	25.8643	3.46656e+06	29.1842	3.468e+06	24.7088	3.46656e+06	24.7696	3.46656e+06	34.625	3.468e+06	27.4605	3.468e+06	32.6839	3467725	32.2862	3.46831e+06	24.7065	3.46688e+06	21.5708
oriJW2194	3.49139e+06	46.4773	3.49169e+06	28.4495	3491980	29.3092	3.49139e+06	30.1767	3.49139e+06	44.18	3492482	40.5846	3.4907e+06	57.1033	3.49169e+06	41.51	3491980	31.6396	3.49139e+06	30.99
oriJW2195	3.51254e+06	42.8929	3.51131e+06	28.9087	3.50975e+06	26.0505	3.51008e+06	26.6331	3.5104e+06	34.9558	3.50975e+06	35.7661	3.51072e+06	47.8856	3.51102e+06	38.9806	3.51072e+06	32.1298	3.50975e+06	30.5867
oriJW2196					3.53764e+06	8.39399	3.53736e+06	11.5286	3.5387e+06	11.1106	3.53629e+06	7.52947	3.53791e+06	15.1986	3.53791e+06	13.4074	3.53791e+06	9.60133	3.53791e+06	8.8624
oriJW2197	3.5573e+06	31.4744	3.5576e+06	13.4582	3.55787e+06	13.2061	3.55648e+06	20.8687	3.55648e+06	18.6331	3.55703e+06	25.2175	3.55675e+06	38.2848	3.55703e+06	32.0236	3.55648e+06	23.9485	3.55675e+06	20.7032
oriJW2198	3.59769e+06	30.7172	3.59739e+06	17.1909	3.59739e+06	20.2166	3.59739e+06	16.9673	3.59739e+06	19.6426	3.59769e+06	25.7025	3.59769e+06	33.1403	3.59707e+06	30.8792	3.59769e+06	27.4453	3.59673e+06	20.2947
oriJW2199	3.60475e+06	35.714	3.60564e+06	30.5033	3.60626e+06	30.8317	3605324	32.4869	3.60564e+06	32.9762	3.60475e+06	26.4734	3.60475e+06	32.5267	3.60683e+06	26.5723	3.60475e+06	23.9139	3605324	21.7075
oriJW2200	3.61511e+06	24.4487	3.61577e+06	15.6152	3.61605e+06	22.4605	3.61577e+06	20.4628	3.6166e+06	20.4031	3.61511e+06	20.7747	3.61544e+06	29.8379	3.61577e+06	26.0629	3614444	20.08	3.61544e+06	18.4937
oriJW2201	3.63508e+06	51.8753	3.63508e+06	36.5936	3.63474e+06	36.4153	3.63582e+06	40.2561	3.63474e+06	51.1326	3.63447e+06	40.7685	3.63376e+06	57.0711	3.63582e+06	42.3536	3.63544e+06	35.2633	3.63544e+06	31.4979
oriJW2202	3.66012e+06	37.9715	3.65882e+06	30.3702	3.65969e+06	29.8087	3.65969e+06	32.4051	3.65942e+06	39.2295	3659140	34.8914	3.65969e+06	43.0831	3.65942e+06	36.0566	3.65969e+06	29.3613	3.65969e+06	29.5122
oriJW2203	3.67039e+06	19.8651	3.67109e+06	11.4535	3.67015e+06	16.3409	3.67085e+06	13.661	3.67109e+06	18.1497	3.67039e+06	17.8913	3.67085e+06	25.9945	3.67015e+06	26.4316	3.6691e+06	17.9428	3.67015e+06	18.9871
oriJW2204	3.68158e+06	29.8408	3.68188e+06	16.0709	3.68096e+06	19.0315	3.68096e+06	16.5408	3.68188e+06	24.1153	3.68128e+06	28.9964	3.67987e+06	36.1436	3.68158e+06	31.3026	3.68242e+06	23.9158	3.68064e+06	20.6429
oriJW2205	3.69245e+06	12.6435
oriJW2206	3715482	29.4748	3715482	13.4867	3.71706e+06	15.0342	3.71706e+06	16.2255	3.71741e+06	25.0235	3.71706e+06	27.4558	3.71871e+06	45.2212	3.71871e+06	37.1697	3.71871e+06	33.7531	3.7161e+06	27.5415
oriJW2207	3.72105e+06	39.4112	3.72105e+06	17.8603	3.72022e+06	25.0983	3.72129e+06	24.3435	3.72004e+06	29.589	3.72081e+06	33.1647	3.72041e+06	48.7725	3.72022e+06	39.7889	3.72022e+06	35.0127	3.72022e+06	33.6037
oriJW2208	3.73387e+06	19.1108	3.73387e+06	14.2259	3.73325e+06	14.5393	3.73442e+06	15.7001	3.73237e+06	14.6011	3.73417e+06	13.6541	3.73208e+06	15.9906	3.73181e+06	17.655	3.73295e+06	13.0432	3.73208e+06	16.8038
oriJW2209	3.75313e+06	32.2371	3.75313e+06	22.8917	3.75187e+06	19.3805	3.75264e+06	20.8461	3.75264e+06	29.6767	3.7529e+06	27.2572	3.75264e+06	32.1994	3.75313e+06	31.4582	3.75313e+06	28.6501	3.75127e+06	27.4072
oriJW2210	3.76266e+06	48.4117	3.76181e+06	38.9087	3.76238e+06	35.3328	3.76317e+06	40.4103	3.76238e+06	45.1957	3.76238e+06	44.5339	3761524	49.5907	3.76317e+06	43.5921	3761524	40.1699	3.76266e+06	32.9895
oriJW2211	3.77786e+06	14.9256	3.77723e+06	18.17	3.77786e+06	15.7522	3.77786e+06	15.8273	3.77723e+06	20.8024	3.77926e+06	18.2923	3.77723e+06	17.2975	3.77723e+06	21.3724	3.77618e+06	16.0515	3.77847e+06	16.6857
oriJW2212	3.80172e+06	37.4364	3.80385e+06	37.1293	3.80222e+06	28.3893	3.80172e+06	30.218	3.80251e+06	41.1498	3.80172e+06	32.6727	3.80172e+06	38.9052	3.80102e+06	36.7276	3.80148e+06	34.4472	3.80124e+06	34.5171
oriJW2213	3.81575e+06	61.2161	3.81597e+06	49.3198	3.8155e+06	40.9852	3.81525e+06	42.2022	3816185	49.2428	3.8155e+06	39.4043	3.81575e+06	47.0629	3816185	42.079	3.81575e+06	38.7628	3.81525e+06	35.9787
oriJW2214	3.82718e+06	33.9208	3.82624e+06	34.0288	3826728	27.8394	3826728	29.1943	3826728	37.8388	3.82624e+06	35.158	3826728	40.9882	3.82545e+06	37.0447	3826728	32.6543	3826728	30.8994
oriJW2215	3.83919e+06	53.2423	3838264	43.6132	3.83858e+06	37.0637	3.83766e+06	40.5058	3.84006e+06	46.4965	3.83919e+06	44.6009	3.83946e+06	46.8969	3.83946e+06	42.2302	3.83858e+06	35.6694	3.83858e+06	29.4487
oriJW2216	3.86895e+06	19.2136	3.86895e+06	17.5574	3.86955e+06	17.2862	3.86955e+06	18.7917	3.86955e+06	29.5176	3.86926e+06	19.9664	3.87019e+06	25.1822	3.86955e+06	20.1304	3.87081e+06	16.5797	3.86988e+06	16.7277
oriJW2217	3.89883e+06	15.3102	3.89848e+06	20.0125	3.89848e+06	16.9225	3.89883e+06	15.6353	3.89811e+06	24.1627	3.89811e+06	23.6229	3.89716e+06	23.5858	3.89848e+06	25.9475	3.89778e+06	21.7159	3.89848e+06	17.7497
oriJW2218	3.9166e+06	49.1017	3.91625e+06	38.7573	3.9166e+06	38.4866	3.91504e+06	37.1327	3.91564e+06	44.1216	3.91564e+06	37.1953	3.91504e+06	43.6068	3.91564e+06	38.5326	3.91594e+06	32.7831	3.91594e+06	29.1222
oriJW2219	3926644	38.006	3926644	28.1445	3.92618e+06	27.8952	3.92689e+06	26.778	3926644	31.6271	3.92618e+06	29.3731	3.92618e+06	35.5938	3.92739e+06	33.1543	3.92618e+06	26.9616	3.92618e+06	27.3401
oriJW2220	3.93786e+06	47.832	3.93809e+06	32.9515	3.93786e+06	29.6636	3.93809e+06	34.1331	3.93809e+06	45.9371	3.93786e+06	42.1644	3.93915e+06	49.4014	3.93763e+06	41.7964	3.93915e+06	33.6333	3.93652e+06	31.8257
oriJW2221	3.94425e+06	32.7691	3.94425e+06	17.1574	3.9451e+06	23.7214	3.9448e+06	24.4926	3.94366e+06	30.3386	3.9451e+06	36.8365	3.94451e+06	41.8006	3.94366e+06	37.7706	3.94366e+06	30.7887	3.94451e+06	35.1904
oriJW2222	3.95633e+06	16.8755	3.95526e+06	16.3164	3.95437e+06	18.0066	3.95409e+06	13.272	3.95467e+06	19.0528	3.95581e+06	21.3929	3.95352e+06	30.7785	3.95437e+06	27.5825	3.95437e+06	21.3361	3.95379e+06	19.8048
oriJW2223	3.96907e+06	11.803			3.96824e+06	7.74167	3.96971e+06	8.72079	3.96693e+06	7.52801	3.96741e+06	9.21888	3.96879e+06	17.1182	3.96793e+06	16.97	3.96938e+06	8.26079	3.96824e+06	8.13775
oriJW2224	3.9895e+06	18.6633			3.988e+06	6.46377	3989755	11.6566	3.9895e+06	9.87878	3.9895e+06	15.4208	3.989e+06	21.4679	3.9895e+06	17.704	3.989e+06	11.2455	3.989e+06	10.6894
oriJW2225	3.99965e+06	26.0195	3.99935e+06	16.285	4.00018e+06	15.8807	3.99861e+06	19.663	4.00018e+06	25.5315	3.99994e+06	22.7836	3.99965e+06	33.1014	3.99994e+06	29.5751	4.00105e+06	23.4692	4.00165e+06	20.5442
oriJW2226	4.01979e+06	41.1196	4.01979e+06	34.7143	4.01891e+06	32.4791	4.0195e+06	37.9218	4.01922e+06	44.3862	4.01922e+06	42.2738	4020097	44.5193	4.01858e+06	39.9456	4.01979e+06	37.4064	4.01922e+06	30.6767
oriJW2227	4.0308e+06	42.3429	4.0305e+06	28.6678	4.02924e+06	23.1253	4.03013e+06	27.9435	4.0305e+06	37.4392	4.02969e+06	36.1967	4.03108e+06	48.883	4.0305e+06	41.2332	4.02969e+06	34.2193	4.02924e+06	32.0556
oriJW2228	4.04868e+06	34.7997	4.04774e+06	24.7773	4.04774e+06	21.8204	4.04774e+06	28.9108	4.04868e+06	28.1921	4.04809e+06	27.1513	4.04678e+06	37.4432	4.04774e+06	29.9264	4.04809e+06	24.065	4.04809e+06	21.3189
oriJW2229	4.06646e+06	16.1695	4.06695e+06	15.6602	4.06695e+06	14.8123	4.06722e+06	16.5327	4.06751e+06	15.8777	4.06607e+06	15.76	4.06607e+06	11.5047	4.06627e+06	15.8843	4.06782e+06	11.479	4.06751e+06	12.1064
oriJW2230	4.0958e+06	13.2314	4.0958e+06	15.9793	4.09608e+06	16.3588	4.09694e+06	15.6229	4.09749e+06	18.2166	4.09668e+06	18.6941	4095181	16.7183	4.09668e+06	21.3869	4095181	12.2581	4.09491e+06	13.786
oriJW2231	4.10823e+06	22.6854	4.10823e+06	16.4126	4.10778e+06	14.7852	4.10869e+06	17.1942	4.10801e+06	31.3488	4107241	34.4885	4107241	46.0519	4.10666e+06	32.8615	4.1063e+06	23.356	4.10697e+06	22.8574
oriJW2232	4.12934e+06	14.9396	4.12934e+06	12.0008	4.1284e+06	13.2115	4128676	14.2706	4128676	17.5694	4.12934e+06	27.0081	4128676	16.6591	4.12934e+06	19.0349	4.13e+06	11.3491	4.12967e+06	14.4783
oriJW2233	4140520	47.1063	4.14338e+06	38.1333	4144533	35.5164	4144533	35.5035	4144533	50.2393	4144252	42.6216	4144533	46.9327	4144252	43.5662	4143673	42.5825	4144252	36.3383
oriJW2234	4.17183e+06	14.4506	4.17341e+06	22.3713	4.17235e+06	20.4054	4.17235e+06	20.4187	4.17257e+06	27.5461	4.17183e+06	20.0528	4.1721e+06	26.9763	4.17312e+06	25.5044	4.1721e+06	23.3212	4.1721e+06	20.0976
oriJW2235	4.19599e+06	23.7758	4.19599e+06	19.7857	4.19533e+06	18.4123	4.19533e+06	23.9453	4.19565e+06	33.4411	4.19503e+06	35.3027	4.19448e+06	34.0748	4.19702e+06	36.3398	4.19702e+06	32.1376	4.19702e+06	27.0563
oriJW2236	4.20335e+06	43.1987	4.20156e+06	38.0344	4202505	35.8798	4.20221e+06	32.1696	4.20221e+06	43.1083	4.2028e+06	39.1315	4.2028e+06	47.0551	4.20102e+06	40.7876	4202505	39.852	4.2028e+06	36.3171
oriJW2237	4.21888e+06	15.9262	4.21715e+06	14.416	4217874	17.6985	4217874	16.8423	4.2175e+06	20.9397	4.21823e+06	24.327	4.21715e+06	28.111	4.21858e+06	27.1717	4.21946e+06	20.0856	4.21917e+06	20.9872
oriJW2238	4.22581e+06	33.1995	4.22611e+06	19.5811	4.22639e+06	25.1811	4.22639e+06	27.3234	4.22581e+06	27.4897	4.22639e+06	30.2614	4.22639e+06	39.9024	4.22639e+06	34.0299	4.22639e+06	27.6622	4.22639e+06	29.3628
oriJW2239	4237465	37.1154	4.23597e+06	20.5187	4237196	24.5656	4237196	23.5301	4236895	26.857	4236895	31.1313	4.23597e+06	40.4273	4237465	33.2771	4.23774e+06	27.2509	4237196	24.5903
oriJW2240	4.25249e+06	11.6391
oriJW2241	4.2676e+06	11.8489			4.26812e+06	5.94246	4.2685e+06	7.49933	4.26893e+06	8.17436	4.26921e+06	8.70762	4.2685e+06	16.9133	4.2687e+06	13.6663	4.2685e+06	11.7632	4.2687e+06	11.4593
oriJW2242	4.29405e+06	13.8653			4.2919e+06	4.18776	4.29256e+06	13.867	4.29321e+06	13.2421	4.29256e+06	22.2424	4.29287e+06	33.3782	4.29287e+06	25.091	4.29348e+06	18.0343	4.29348e+06	15.6749
oriJW2243			4.3034e+06	11.4516	4.30283e+06	11.8847	4.3034e+06	11.3349	4.30283e+06	12.3488	4.30254e+06	12.3367	4.30254e+06	19.572	4.30254e+06	20.0278	4.30399e+06	14.8529	4.30313e+06	16.8513
oriJW2244	4.32147e+06	11.3998	4.32104e+06	11.5779	4.3203e+06	10.9956	4.31978e+06	8.17458	4.31904e+06	15.6867	4.32004e+06	17.5499	4.32147e+06	21.5647	4.31929e+06	22.7167	4.31929e+06	20.1132	4.31929e+06	16.4328
oriJW2245	4.33491e+06	15.6707	4.3338e+06	16.0328	4.33491e+06	13.9138	4335343	13.5549	4.3338e+06	20.8127	4.33594e+06	18.1264	4.33594e+06	25.9029	4.33594e+06	25.2889	4.33594e+06	22.6651	4.33624e+06	18.8752
oriJW2246	4.35022e+06	12.8901	4.35022e+06	12.4978	4.3495e+06	13.12	4350577	17.5806	4.34985e+06	16.4304	4.34885e+06	16.0978	4350577	21.7734	4.34885e+06	23.1837	4.34783e+06	18.1829	4.34985e+06	15.6255
oriJW2247	4.36081e+06	37.8864	4.36051e+06	25.4502	4.35984e+06	24.3492	4.35984e+06	25.9733	4.36017e+06	29.7002	4.35984e+06	29.9943	4.35862e+06	32.462	4.35923e+06	30.7663	4.35862e+06	25.0554	4.35862e+06	24.4014
oriJW2248	4.37588e+06	25.6174	4.37588e+06	19.0537	4.37566e+06	23.302	4.37608e+06	19.9838	4.37466e+06	28.5825	4.3754e+06	29.5475	4.37686e+06	38.0556	4.37686e+06	31.5276	4.37632e+06	26.3881	4.3754e+06	21.2666
oriJW2249	4.40375e+06	13.0917			4403130	4.74536	4.40342e+06	9.93268	4.40342e+06	11.0581	4.40375e+06	17.8728	4.40342e+06	20.0548	4.40441e+06	17.4945	4.40468e+06	12.6755	4.40375e+06	11.7286
oriJW2250	4.41272e+06	27.9078	4.41335e+06	15.6057	4.41303e+06	17.7417	4.41094e+06	17.9012	4.41335e+06	25.1621	4.41165e+06	28.571	4.41165e+06	34.0172	4.41129e+06	29.6859	4.41303e+06	21.3375	4.41712e+06	17.2082
oriJW2251	4.4199e+06	19.285	4.42121e+06	12.0193	4.42044e+06	16.4892	4.41712e+06	19.7737	4.41712e+06	19.8639	4.42016e+06	26.7473	4.42016e+06	32.575	4.41712e+06	27.2708	4.41712e+06	19.6664	4.42044e+06	19.198
oriJW2252	4.42708e+06	17.0781	4.42732e+06	11.7724	4.42592e+06	11.7578	4.42412e+06	16.68	4.42528e+06	15.372	4.42592e+06	22.1305	4.42342e+06	28.2583	4.42342e+06	22.8435	4.42342e+06	16.2946	4.42626e+06	13.8506
oriJW2253	4.43991e+06	36.8982	4.44071e+06	21.5509	4.44071e+06	24.3438	4.43991e+06	29.7304	4.44018e+06	29.2995	4.44071e+06	29.9848	4.4394e+06	45.3831	4.43991e+06	30.2868	4.43991e+06	23.3492	4.44098e+06	19.065
oriJW2254	4.45219e+06	21.2245
oriJW2255	4.46782e+06	31.7746	4.47064e+06	14.7726	4.47199e+06	11.9822	4473144	16.5885	4473144	18.3987	4.47172e+06	19.3219	4.47199e+06	14.2807	4.47064e+06	11.0871	4.47096e+06	10.6743	4473475	5.35154
oriJW2256	4.47797e+06	20.7057
	Control (cdc25-22)		Cdc13-Cdc2		G2B		G2B + 30		G1+ 5		G1 + 15		G1+165/S1		S2.5		S4		S6
Origin name	Chromosome III coordinates	Efficiency (%)	Chromosome III coordinates	Efficiency (%)	Chromosome III coordinates	Efficiency (%)	Chromosome III coordinates	Efficiency (%)	Chromosome III coordinates	Efficiency (%)	Chromosome III coordinates	Efficiency (%)	Chromosome III coordinates	Efficiency (%)	Chromosome III coordinates	Efficiency (%)	Chromosome III coordinates	Efficiency (%)	Chromosome III coordinates	Efficiency (%)
oriJW3001	35351.9	50.0097	35351.9	28.9678	35606.1	32.009	35876.7	35.2069	35606.1	39.1543	36911.1	38.1829	36424.7	36.8704	35606.1	33.955	35351.9	33.945	35606.1	23.4931
oriJW3002	51555.9	32.3236	51555.9	24.5153	50205.3	24.4658	50480.5	23.5933	50988.5	32.5878	50205.3	29.8251	49714.3	30.1738	51555.9	27.9198	50480.5	27.8125	50205.3	24.4534
oriJW3003	56830.5	29.9803	56830.5	32.1569	56534.3	21.9232	56534.3	27.0668	56830.5	41.2486	54940.8	30.7767	57594.1	28.3402	57382.5	32.9982	55570	29.1187	54940.8	22.2076
oriJW3004	61187.8	31.7864	61187.8	32.7607	62258.1	36.8009	61968.4	30.8191	61449.8	42.8379	61449.8	32.5997	61702.2	34.0806	61449.8	32.3178	60938	27.8098	61702.2	25.9887
oriJW3005	67548.4	27.1294
oriJW3006	76044.2	43.4953	76962.7	44.312	76962.7	50.8507	76685.7	45.9445	76962.7	50.355	76962.7	41.7841	76370.3	45.7	76044.2	39.524	77961.1	35.4262	76370.3	31.2678
oriJW3007	92184.2	19.9639	92184.2	20.6373	91147.5	23.6284	90872.1	18.2778	91405.8	23.6553	91147.5	19.5527	90326.5	19.303	90611.6	21.8756	89788.3	20.2435	90872.1	16.6864
oriJW3008	100843	14.1756	101811	13.4594	102758	10.524	101811	11.0809	101458	14.7404	103757	13.8671	103502	7.34817	104011	15.3635	104011	10.6645	104011	12.1228
oriJW3009	109842	20.8528	109842	21.9887	108876	20.735	108876	22.0079	110090	25.757	109127	23.0847	108876	22.2541	109609	24.0918	108876	19.4804	109386	20.3023
oriJW3010					113828	21.746	114667	26.3159	114667	35.0791	114131	32.9279	114667	31.0958	114667	33.4941	114667	26.705	114667	26.58
oriJW3011	122701	62.5199	121615	56.4151	122985	55.0063	122985	52.9211	122410	57.4283	123255	47.052	123532	55.0711	122410	43.7761	123255	45.0924	123255	39.7898
oriJW3012	147765	22.7493	147765	24.6286	149072	21.2758	147203	21.7432	148049	30.7866	148554	21.2333	148306	20.5208	147765	20.7952	147765	17.9939	147765	15.1246
oriJW3013	160230	16.5086	161207	14.2364	162350	11.5948	163568	11.0689	161897	16.4154	162350	10.5062	163568	13.8411	163568	13.5198	162350	12.2826	163028	9.62163
oriJW3014	188815	30.1492	190014	27.5924	190302	26.8398	189417	27.2353	189721	31.8181	190900	25.1915	191186	23.2392	190302	23.3038	191186	19.1632	190302	17.9788
oriJW3015	205591	72.4483	207188	58.4137	206933	51.7154	206933	54.4781	207188	57.1297	207188	50.1577	208240	58.9868	206933	46.8433	208240	42.5446	206933	36.9322
oriJW3016	213124	42.6064	213124	25.4046	217078	16.2992	213446	22.6058	219506	22.7104	215446	31.5144	215446	20.1196	217078	23.6036	215446	18.3183	215446	25.3567
oriJW3017	232668	49.9659	231303	52.723	232372	49.6616	231303	43.5516	231575	51.4905	232110	45.9578	231303	58.9532	232110	42.863	231575	37.8493	231575	34.4506
oriJW3018	253331	33.9425	252352	38.721	253688	37.6289	254259	33.3711	256528	36.1021	254259	28.5351	253331	37.0142	253688	30.2075	256004	23.1725	253688	23.3221
oriJW3019	278989	30.0145	278989	29.0946	278745	26.0507	278484	27.7738	279973	37.2332	279434	30.5266	277966	34.0123	279973	30.4741	277966	24.8491	279702	24.5482
oriJW3020	287084	58.4542	286365	40.5514	286730	40.0872	286730	41.3332	286730	39.3187	287084	32.6858	287761	41.8663	286036	36.1369	287084	32.1666	286365	28.8462
oriJW3021	300602	37.1139	300602	29.0257	299538	28.9301	299538	26.9906	300602	32.148	299538	27.787	300874	26.9311	300874	28.0761	300874	26.1455	300114	22.3278
oriJW3022	310261	39.1437	309063	39.1222	309347	37.04	310261	41.532	309063	42.079	308792	32.3155	308546	36.6195	309654	33.5007	310261	32.8777	309654	27.751
oriJW3023	332627	46.8352	332335	40.8555	331344	35.3703	332335	38.3288	332627	41.577	332627	32.4113	332086	34.21	330799	31.6927	332335	27.8957	332086	24.4545
oriJW3024	338768	27.9062	338768	25.5754	337664	19.0467	333339	32.105	336878	33.0449	338240	26.7652	336312	25.0685	336312	27.8552	336312	25.5555	337126	20.1531
oriJW3025	369752	61.4304	368557	57.011	369752	52.118	369986	53.0348	370664	56.1595	370199	45.5569	369752	54.5677	369752	46.4759	369752	41.5065	369986	36.718
oriJW3026	381871	17.0429	382485	13.7634	384126	12.8113	383744	12.4023	383097	19.6324	381871	18.6795	382485	19.6189	381288	23.371	381871	14.6359	383097	18.6308
oriJW3027	397732	62.5155	397148	47.3975	398221	54.7455	398221	50.8217	398000	50.6975	398000	46.6033	398221	47.097	398221	42.513	398221	38.0002	398673	33.3372
oriJW3028	415325	18.7529	416244	23.1111	417485	15.9067	418550	20.6666	418861	24.3578	417719	17.4643	416742	16.6627	418550	20.3174	418861	17.546	416742	13.7259
oriJW3029	421878	18.3671	421878	19.6574	420944	19.3567	420696	18.6615	420473	26.4426	420944	21.9177	420944	16.7791	420696	21.8086	420010	17.696	420944	16.0938
oriJW3030	454391	27.3379	453824	25.1136	455142	21.4709	455142	19.0147	454640	18.6813	455142	13.673	454113	10.911	455551	11.9744	454892	11.4112	455142	8.47945
oriJW3031	472750	43.4511	471918	43.9938	473363	46.4151	473648	41.5703	473056	41.9692	473363	33.4706	472164	37.187	473363	35.3334	473363	30.2367	473363	28.7124
oriJW3032	484137	27.6054	484137	30.193	485283	20.3539	485038	22.3147	486274	27.9234	485536	19.9989	485536	25.4978	484585	24.7384	485536	22.2796	485283	21.0681
oriJW3033	505676	55.2073	505412	52.8712	505175	48.06	506503	47.4418	506503	49.7283	505175	41.0402	504928	47.2133	505676	38.6363	505412	33.2528	505412	34.3066
oriJW3034	519355	58.5978	517922	53.3262	519156	48.591	519355	50.5112	518749	51.9315	518964	48.8284	518964	53.0536	519156	44.3355	518964	44.4275	518483	35.9077
oriJW3035	528416	40.8292	528416	35.2672	527150	31.5056	527150	34.525	525892	42.2426	525643	36.11	525643	34.8429	525892	35.5966	525643	32.958	526170	32.9371
oriJW3036	568376	59.2481	568376	48.7454	567005	41.1069	564707	46.7568	568376	44.981	567815	42.9273	566070	45.3081	567280	39.1687	568068	34.2835	567815	33.8496
oriJW3037	574240	69.9279	574240	52.7484	575330	55.699	575049	51.3124	573959	53.8615	575330	45.446	574524	48.7222	575944	40.9141	574240	37.5962	575330	33.0154
oriJW3038	605179	54.1011	605179	45.3293	605443	44.5478	605443	44.4113	605443	48.4163	604881	41.6184	605179	41.9258	604881	38.1916	605443	33.9267	605443	31.069
oriJW3039					615204	18.0602	614317	15.9376	615691	17.1342	614798	20.8754	614317	18.1208	613861	19.6671	614798	14.6166	616169	16.7134
oriJW3040	631355	22.6418	631355	20.1077	631355	22.0699	631355	20.074	630816	21.2342	632667	21.0926	632131	17.3856	632667	22.3576	632667	16.7329	631355	17.3624
oriJW3041	643709	64.8929	643933	55.4349	643003	50.3148	644163	51.4869	643933	51.5057	643003	39.9613	643468	45.8199	643003	40.2557	643228	38.3491	642559	33.9397
oriJW3042					652642	16.796	651687	17.1865	651446	19.2814	651446	24.2343	651446	16.4199	652168	23.0933	651446	18.3592	651933	23.9925
oriJW3043	666860	36.921	667153	17.5163	666337	22.3984	666596	25.3457	666337	27.737	666337	34.1041	666596	37.9418	664986	28.7207	666337	23.8711	666073	23.6142
oriJW3044	689694	12.7957	691575	18.5679	690745	17.0063	691575	13.1707	691575	25.7608	690302	17.6021	689403	18.9223	691575	19.5482	689694	15.9476	691172	15.1707
oriJW3045					695257	18.1198	695667	18.0493	694275	20.674	695257	18.7716	694798	17.6574	695257	19.9656	695257	15.4785	695667	17.5446
oriJW3046	708246	33.0476	708849	34.9076	707982	32.3621	708849	27.938	709187	34.553	708246	29.4853	708246	32.9815	707982	27.5877	708535	23.5213	707719	23.8426
oriJW3047	720282	56.763	720958	48.6546	720486	42.9586	719813	48.2612	719562	52.2517	719813	43.3066	720282	52.6896	719813	40.1071	721490	34.1438	720070	32.6123
oriJW3048	752280	26.3497	753415	27.562	752004	30.8585	751457	30.5835	752004	35.8095	752834	30.9337	751743	32.2882	752547	31.9901	751743	28.2564	751743	25.9424
oriJW3049	764366	63.4811	762918	48.7453	764366	43.6562	766138	48.6089	764366	49.1347	765474	39.1319	765819	38.4268	764912	37.5217	764912	31.1041	765474	29.6113
oriJW3050	791609	15.5364	792518	16.9506	791355	18.0719	791098	15.8893	791609	16.2971	791098	14.4018	790331	17.2511	792085	16.0613	791355	12.9776	790331	11.231
oriJW3051	801262	13.929	802122	15.3906	800830	12.6853	801262	15.8895	801520	16.1998	800320	14.571	801034	13.8025	799677	15.4579	800579	12.7253	800579	13.0148
oriJW3052	821045	54.7951	820428	50.5815	821045	52.0508	820766	49.752	819398	53.8142	821532	41.6607	821765	48.4724	820428	41.2532	821045	34.2328	822003	33.1417
oriJW3053	828948	43.5176	828948	27.5709	827914	31.1291	827914	29.4393	826129	40.1448	828233	35.1214	826443	34.7882	827572	32.251	826129	28.9995	827914	27.609
oriJW3054	837997	28.6368	835419	27.6958	836782	18.3867	837502	21.6834	837502	32.0297	837251	27.1214	835992	29.7944	837251	29.9901	837251	26.9069	837251	22.6922
oriJW3055	844306	31.3041	844306	29.1674	844877	28.8179	844877	32.5878	844877	30.8213	844877	28.9246	846239	30.5067	844877	29.3531	846239	25.4481	845984	29.6961
oriJW3056	854353	61.2526	853498	50.2491	853194	47.5067	855244	52.2077	854650	52.3235	854087	43.4042	853781	50.1806	854353	41.538	854087	38.3142	854353	35.8998
oriJW3057	883776	19.496	885694	20.2555	885365	16.0275	882765	16.7289	885046	18.7002	885694	16.5158	883981	20.1365	884446	17.1429	883981	16.6854	883981	14.7732
oriJW3058					899435	25.2919	899435	22.1181	900780	31.5978	900285	26.0543	900285	27.604	900780	28.3943	900780	24.7554	899435	21.2868
oriJW3059	906330	37.0344	905710	32.3166	906035	33.2245	906921	30.8262	906330	38.0797	906035	30.7691	907218	31.8457	906626	30.2347	905444	27.6498	905710	25.4613
oriJW3060	928584	35.7286	926571	21.0172	926830	18.3241	926571	21.261	928321	24.4635	927114	25.757	928036	23.6403	928321	25.9095	928321	16.5017	927114	20.4047
oriJW3061	936697	61.802	937033	51.6319	936697	50.5143	935677	50.9944	936386	56.7626	935437	44.1936	936386	52.9263	935677	44.868	936386	36.6654	935894	36.0669
oriJW3062	971929	63.5129	971184	50.8332	971424	54.1852	971676	53.9498	971184	57.9544	972722	48.6768	971424	62.4888	970928	48.3207	970667	39.4774	971929	41.9145
oriJW3063	985891	51.6541	986382	52.548	985426	45.9842	986136	45.9172	985891	50.8078	985202	39.0274	984727	42.8217	985202	39.247	985650	32.3294	985650	28.5056
oriJW3064	1.00196e+06	14.699	1.00166e+06	18.6479	1.00258e+06	15.8632	1.00166e+06	17.2616	1.00229e+06	22.7302	1.00258e+06	19.3428	1.00108e+06	18.7837	1.00379e+06	23.8534	1.00258e+06	18.8674	1.00108e+06	18.1184
oriJW3065	1.0106e+06	17.9702	1.01285e+06	14.8223	1.01146e+06	15.7597	1.01146e+06	17.2691	1.01117e+06	19.8535	1.01117e+06	16.8401	1.0109e+06	19.2732	1.01117e+06	21.5284	1.01204e+06	18.343	1011748	18.8765
oriJW3066	1024186	17.8656	1.02334e+06	27.4513	1.02242e+06	21.6115	1.02285e+06	27.2765	1.02265e+06	27.2366	1.02265e+06	21.1988	1.02186e+06	15.589	1.02334e+06	17.8229	1.02105e+06	14.3431	1.02265e+06	13.4361
oriJW3067					1.03933e+06	7.84068	1.03957e+06	13.0715	1.03906e+06	14.1579	1.03978e+06	22.932	1.03957e+06	25.258	1040325	16.7777	1.03957e+06	10.0387	1.03933e+06	12.7292
oriJW3068	1.06527e+06	60.0458	1.06527e+06	50.385	1.06527e+06	53.7388	1.0671e+06	56.254	1.06527e+06	54.2775	1.06578e+06	46.238	1.0671e+06	52.5583	1.06527e+06	44.0875	1.06477e+06	37.7423	1.0671e+06	37.012
oriJW3069	1.14138e+06	57.8726	1.14138e+06	36.4271	1.14165e+06	35.0957	1.14138e+06	34.0292	1.14138e+06	36.5352	1.14138e+06	34.5587	1.14165e+06	31.2912	1.14138e+06	29.0734	1.14218e+06	20.463	1.14192e+06	17.6591
oriJW3070	1.15192e+06	15.6496
oriJW3071	1.16835e+06	24.1077	1167389	27.381	1168931	25.5959	1.16804e+06	25.5324	1169195	26.4421	1.16864e+06	23.7915	1.16835e+06	27.0025	1168931	24.4105	1.16864e+06	19.733	1.16864e+06	20.4021
oriJW3072	1.19346e+06	56.5243	1.19407e+06	50.9439	1.19377e+06	45.5267	1.19377e+06	46.9507	1.19434e+06	49.65	1.19377e+06	38.5115	1.19237e+06	42.962	1.19434e+06	38.4984	1.19484e+06	33.0306	1.19484e+06	25.8787
oriJW3073	1.21642e+06	13.8813	1.2153e+06	15.6599	1.21385e+06	14.5198	1.21385e+06	12.6792	1.21333e+06	14.7479	1.21469e+06	12.2621	1214998	11.1661	1.21271e+06	10.7215	1.2153e+06	8.62349	1.21385e+06	7.03098
oriJW3074	1.25355e+06	57.5586	1.25138e+06	51.3154	1252967	55.1985	1.25324e+06	52.5631	1.25269e+06	50.5037	1.25324e+06	43.6327	1252967	51.3207	1.25324e+06	44.2687	1252967	41.6668	1252967	35.0555
oriJW3075	1.26769e+06	13.9539	1.26769e+06	14.3395	1267947	17.1262	1.26665e+06	13.9302	1.26769e+06	10.9984	1.26718e+06	7.72216	1.26665e+06	5.62067	1.26693e+06	7.22318	1.26769e+06	4.78736	1.26743e+06	8.30277
oriJW3076	1.28242e+06	24.2589	1.28242e+06	30.2529	1.28242e+06	29.9209	1.28335e+06	24.0769	1.28306e+06	31.601	1.28242e+06	22.7033	1.28335e+06	23.7031	1.28335e+06	22.8768	1.28335e+06	19.9236	1.28335e+06	16.8466
oriJW3077	1.29749e+06	19.3262	1.29585e+06	20.7852	1.29585e+06	19.8536	1296738	17.3275	1296738	23.1369	1296738	17.3228	1.29702e+06	23.7762	1.29496e+06	21.6329	1.29702e+06	17.2712	1.29702e+06	14.5459
oriJW3078	1.30345e+06	16.5972
oriJW3079	1.32378e+06	64.5059	1.3235e+06	50.3352	1.32242e+06	53.3563	1.32322e+06	49.7044	1.32269e+06	48.3079	1.3235e+06	42.191	1.3235e+06	46.8841	1.32322e+06	42.454	1.32322e+06	36.2195	1.3235e+06	34.4794
oriJW3080	1.34339e+06	51.5439	1.3415e+06	44.9224	1.3415e+06	37.8504	1340988	38.5616	1.34176e+06	43.4585	1.34234e+06	35.736	1.34286e+06	46.1281	1.34234e+06	38.7772	1.34205e+06	31.4392	1.3426e+06	30.2052
oriJW3081					1.3614e+06	22.1225	1.3622e+06	23.2001	1.36271e+06	27.7721	1.36245e+06	28.0312	1.36271e+06	20.7084	1.3622e+06	24.7866	1.36271e+06	14.4143	1.3603e+06	20.5454
oriJW3082	1.37151e+06	64.7693	1.3718e+06	52.9865	1.37035e+06	50.5943	1.37067e+06	49.8858	1.3718e+06	49.7815	1.36902e+06	41.941	1.37122e+06	50.288	1.37098e+06	39.9787	1.37067e+06	34.9509	1.37035e+06	34.4653
oriJW3083	1.39551e+06	57.1525	1.39529e+06	55.0147	1395731	43.6308	1.39667e+06	41.5475	1.39596e+06	47.9321	1395731	41.6656	1.39502e+06	47.0831	1.397e+06	40.1504	1.39667e+06	33.8913	1.39502e+06	30.8768
oriJW3084	1.41007e+06	68.4932	1.41007e+06	53.6494	1.41039e+06	52.0688	1410674	53.9565	1.41007e+06	61.9557	1.41039e+06	48.3396	1.41095e+06	59.8996	1.41039e+06	47.1874	1.41162e+06	48.5879	1410674	42.8058
oriJW3085	1.41519e+06	69.9512	1.41599e+06	54.0671	1.41645e+06	55.2715	1.41698e+06	49.6943	1.41669e+06	58.4734	1.41645e+06	47.831	1.41599e+06	53.2335	1.41622e+06	46.0272	1.41519e+06	46.4289	1.41669e+06	40.8836
oriJW3086	1.42304e+06	37.0406	1.42493e+06	25.8174	1426350	29.7698	1426350	26.9328	1.42493e+06	31.0844	1.42493e+06	29.0219	1426350	25.504	1.42493e+06	29.7801	1.42493e+06	21.966	1.42609e+06	27.0329
oriJW3087	1.44912e+06	65.4436	1.44792e+06	50.8518	1.44887e+06	48.8435	1.44768e+06	45.8378	1.44839e+06	57.6972	1.44912e+06	44.0924	1.44863e+06	49.9953	1.44817e+06	41.4329	1.44863e+06	38.7445	1.44863e+06	33.6959
oriJW3088	1461402	21.3006			1.45969e+06	29.9441	1.4589e+06	22.9914	1.45969e+06	24.8656	1.45995e+06	25.2816	1.4589e+06	19.9933	1.45969e+06	24.1457	1.46092e+06	17.5645	1.45944e+06	21.4981
oriJW3089			1464359	23.4209	1.46578e+06	20.8068	1.46693e+06	27.1033	1.46693e+06	26.0847	1.46666e+06	22.9762	1.46714e+06	25.9929	1.46488e+06	25.0504	1.46714e+06	20.5089	1.46714e+06	19.8949
oriJW3090	1.47323e+06	24.8099	1.47344e+06	22.3463	1.47396e+06	17.7283	1.47592e+06	18.4512	1.47365e+06	24.6524	1.47427e+06	22.5284	1.47427e+06	24.6595	1.47396e+06	23.0828	1.47302e+06	18.2742	1.47396e+06	17.9405
oriJW3091	1.49745e+06	15.7816	1.49857e+06	15.0542	1.49722e+06	19.2544	1.49828e+06	18.7143	1.49772e+06	19.9509	1.498e+06	18.091	1.49697e+06	21.5453	1.49857e+06	21.0036	1.49857e+06	18.3338	1.49673e+06	19.4347
oriJW3092	1.51007e+06	56.5608	1.51116e+06	50.6921	1.51048e+06	45.7434	1.51116e+06	47.5728	1.51048e+06	47.4344	1.51083e+06	39.3312	1.51048e+06	42.8573	1.51116e+06	36.8119	1.51007e+06	33.3855	1.51048e+06	28.5747
oriJW3093	1.53154e+06	53.9327	1.53184e+06	44.7358	1.53124e+06	44.4044	1.53184e+06	49.0458	1.53184e+06	45.5113	1.53124e+06	33.7597	1.53054e+06	44.1307	1.53124e+06	35.8583	1.53054e+06	30.0608	1.53184e+06	30.0404
oriJW3094	1.55599e+06	51.3125	1.55477e+06	43.0444	1.55508e+06	42.6859	1.55477e+06	38.4959	1555354	40.1984	1.55508e+06	31.8603	1555354	36.1288	1.55448e+06	32.8984	1555354	26.5873	1555354	22.9737
oriJW3095	1.5763e+06	57.614	1.57602e+06	48.0742	1.57659e+06	50.8489	1.57687e+06	45.9347	1.57602e+06	49.137	1.57659e+06	39.1663	1.5763e+06	46.4507	1.5763e+06	39.9244	1.57659e+06	31.4394	1.57573e+06	31.7073
oriJW3096	1.59531e+06	65.3703	1.59559e+06	49.4351	1.59402e+06	50.0545	1.59347e+06	47.8998	1594364	52.3727	1594687	46.4684	1.59559e+06	40.5708	1.59374e+06	42.0512	1.59559e+06	33.3057	1.59374e+06	35.235
oriJW3097	1.60904e+06	62.849	1.60849e+06	54.7987	1.60761e+06	52.2442	1.60849e+06	53.9413	1.60874e+06	57.3254	1.60719e+06	45.3083	1.60693e+06	50.1409	1.60741e+06	42.6395	1.60668e+06	38.6136	1.60825e+06	37.0178
oriJW3098	1.65481e+06	24.7336	1653927	26.2297	1.65548e+06	21.4289	1.65548e+06	21.105	1.65513e+06	24.6807	1.65584e+06	16.2189	1653927	19.2437	1.65708e+06	19.3659	1.65548e+06	16.4961	1.65681e+06	14.5414
oriJW3099					1.66543e+06	13.9521	1.66599e+06	18.1277	1.66495e+06	16.8264	1.66543e+06	17.845	1.6657e+06	26.0399	1.6657e+06	22.8449	1.66543e+06	18.1956	1.66543e+06	19.8165
oriJW3100	1.6743e+06	35.4404	1.67348e+06	32.681	1.67453e+06	27.3944	1.6758e+06	29.6383	1.6758e+06	36.6531	1.6743e+06	29.9675	1.67476e+06	25.6764	1.6758e+06	27.5702	1.6758e+06	18.9643	1.67476e+06	25.388
oriJW3101	1.68334e+06	64.7987	1.68334e+06	50.4371	1.68405e+06	52.5261	1.68433e+06	51.2366	1.68433e+06	49.5346	1.68405e+06	44.1458	1.68461e+06	41.0064	1.68433e+06	41.0417	1.68461e+06	37.6212	1.6838e+06	34.6539
oriJW3102	1.70686e+06	22.1193	1.70401e+06	20.8098	1704870	18.1057	1.70352e+06	17.3595	1.70352e+06	21.2795	1.70569e+06	20.2764	1.70378e+06	23.6864	1.70352e+06	21.5304	1.70619e+06	11.3213	1.70569e+06	19.0492
oriJW3103	1.71978e+06	69.9287	1.71978e+06	58.5969	1.7188e+06	52.7244	1.7188e+06	54.7667	1.71906e+06	57.7576	1.7188e+06	48.66	1.71853e+06	57.3654	1.71978e+06	45.5396	1.72002e+06	44.5492	1.71826e+06	38.7778
oriJW3104	1.72626e+06	65.6602	1.72626e+06	54.0124	1.72772e+06	43.6948	1.72507e+06	44.5648	1.72799e+06	54.532	1.72772e+06	43.8434	1.72626e+06	48.3581	1.72716e+06	42.2032	1726544	41.2573	1.72746e+06	35.2915
oriJW3105	1753906	60.4112	1.75364e+06	52.2966	1.75364e+06	53.9802	1.75448e+06	52.1527	1753162	51.7396	1.75499e+06	43.1595	1753162	47.821	1.75364e+06	41.9261	1753162	37.0218	1.75448e+06	35.1347
oriJW3106	1.78297e+06	16.2284	1.7844e+06	23.342	1.78327e+06	20.7606	1.78147e+06	20.1655	1.78327e+06	26.7039	1.78208e+06	18.5105	1.78208e+06	14.2431	1.78327e+06	17.4133	1.78208e+06	12.4479	1.78465e+06	12.6205
oriJW3107	1.79674e+06	15.2661	1794924	20.1497	1.79382e+06	16.1548	1.79406e+06	18.1943	1.79406e+06	24.1831	1.79326e+06	21.367	1.79382e+06	22.7196	1.79382e+06	22.9367	1.79471e+06	19.6358	1.79427e+06	17.3195
oriJW3108	1.81445e+06	47.808	1.81471e+06	38.2978	1.81374e+06	36.9292	1.81374e+06	33.6746	1.81471e+06	46.0619	1.81348e+06	38.119	1.81348e+06	35.1521	1.81495e+06	36.9431	1.81374e+06	32.4204	1.81318e+06	30.6054
oriJW3109	1.82231e+06	61.287	1.82231e+06	54.0024	1.82209e+06	53.2378	1.82231e+06	54.3836	1.82255e+06	55.7078	1.82188e+06	46.2502	1.8213e+06	52.3766	1.82209e+06	43.2079	1.82099e+06	40.1027	1.8213e+06	35.7849
oriJW3110					1.83741e+06	27.4981	1.83867e+06	26.8236	1.83867e+06	31.6271	1.83768e+06	35.2513	1.83867e+06	31.0365	1.83846e+06	28.9807	1.83867e+06	21.2366	1.83741e+06	27.7216
oriJW3111	1.84461e+06	63.5718	1.8435e+06	51.7095	1.84384e+06	50.7705	1.8435e+06	47.3945	1.8435e+06	53.6871	1.84384e+06	45.5958	1.84412e+06	49.1333	1.84384e+06	40.0604	1.84412e+06	35.1525	1.84384e+06	33.3379
oriJW3112	1.8674e+06	52.3661	1.86764e+06	50.2067	1.86688e+06	48.8145	1.86688e+06	48.2687	1.86764e+06	49.3027	1.86664e+06	44.683	1.8674e+06	45.1171	1.86637e+06	36.4361	1.86688e+06	31.453	1.86664e+06	30.1512
oriJW3113	1.87673e+06	24.2177	1.87673e+06	13.7494	1878315	12.1659	1.87778e+06	12.1517	1.87673e+06	11.3545	1878315	12.9557	1.87673e+06	6.50357	1.87673e+06	13.3075	1.87713e+06	6.68952	1.87673e+06	10.0623
oriJW3114	1.89543e+06	18.3423	1.8929e+06	28.5669	1.89401e+06	25.9587	1.89401e+06	24.7651	1.89347e+06	28.1536	1.89319e+06	20.6353	1.8929e+06	20.2318	1.89347e+06	19.8702	1.89543e+06	17.5794	1.89461e+06	14.1313
oriJW3115	1.92972e+06	58.9175	1.92945e+06	52.9795	1929983	47.7104	1.92895e+06	49.1469	1.92945e+06	51.1375	1.92922e+06	44.0117	1.93109e+06	40.8222	1.92869e+06	39.7006	1.92895e+06	36.7537	1.92895e+06	34.1412
oriJW3116	1.93773e+06	39.5136	1.93773e+06	21.4855	1.93625e+06	20.7054	1932350	38.2586	1.93519e+06	36.8142	1.93494e+06	35.11	1.93494e+06	34.5892	1.93494e+06	33.5267	1.93494e+06	27.857	1.93494e+06	22.947
oriJW3117	1.96844e+06	62.6718	1.96949e+06	53.9312	1.96844e+06	50.1124	1.96738e+06	51.2336	1.96949e+06	55.2089	1.96872e+06	45.9352	1.96738e+06	54.2868	1.96844e+06	43.6695	1.96763e+06	45.2559	1.96816e+06	38.8865
oriJW3118	1.99411e+06	23.9134	1.99291e+06	21.6454	1.99185e+06	18.0074	1.9916e+06	18.6134	1.99315e+06	24.982	1.99239e+06	21.3493	1.99185e+06	14.5223	1.99315e+06	14.5798	1.99213e+06	10.7558	1.99185e+06	14.7682
oriJW3119	1.9999e+06	21.563	1.99867e+06	27.1004	1.9996e+06	23.5909	2.0004e+06	22.5845	2.00063e+06	27.7078	2.00016e+06	25.5655	2.00016e+06	26.9127	1.9996e+06	25.9133	2.00016e+06	24.0643	1.9999e+06	22.0574
oriJW3120	2.01059e+06	14.4015	2011059	23.8238	2011059	25.7834	2011059	23.626	2011059	28.0868	2.00994e+06	23.0325	2.01214e+06	25.8194	2011059	24.274	2.01129e+06	20.4324	2.00994e+06	20.8752
oriJW3121	2.02269e+06	33.3606	2.02238e+06	35.0237	2.02097e+06	31.3357	2.02238e+06	32.0665	2.02238e+06	30.3946	2.02097e+06	23.5159	2.02097e+06	26.859	2.02238e+06	22.4772	2.02238e+06	17.5037	2.02238e+06	21.7577
oriJW3122	2.03525e+06	61.0106	2.03577e+06	50.4725	2.03497e+06	47.1516	2.03577e+06	46.1582	2.0363e+06	49.9171	2.03525e+06	39.9907	2.0363e+06	46.4571	2.0355e+06	41.5603	2.03497e+06	37.2457	2.03404e+06	31.9489
oriJW3123	2.04419e+06	44.1547	2.04486e+06	39.1198	2045304	26.9893	2.04486e+06	28.2276	2.04442e+06	36.2902	2.04556e+06	32.3767	2.04486e+06	40.5883	2.04442e+06	35.478	2.04442e+06	29.8526	2.04556e+06	29.0027
oriJW3124	2.06696e+06	62.4501	2.06757e+06	47.8176	2.06696e+06	43.3012	2.06663e+06	44.8321	2.06757e+06	51.7798	2.06696e+06	41.5736	2.06663e+06	54.4035	2.06852e+06	40.1602	2.06634e+06	37.9888	2.06663e+06	31.8637
oriJW3125	2.10723e+06	59.3066	2.10747e+06	44.3297	2.10747e+06	45.1994	2.10723e+06	43.9339	2.10667e+06	53.5975	2.10723e+06	43.7242	2.10771e+06	50.7219	2.10667e+06	41.1017	2.10747e+06	39.8415	2.10771e+06	32.8451
oriJW3126	2.13869e+06	40.047	2.13817e+06	34.3642	2.13957e+06	29.6625	2.13957e+06	32.7097	2.14008e+06	41.2581	2.14062e+06	31.9795	2.14008e+06	35.3637	2.13901e+06	33.1438	2.14008e+06	30.2976	2.13983e+06	26.0847
oriJW3127	2.15855e+06	19.9764	2.1569e+06	31.6637	2.15805e+06	27.1859	2158836	26.7222	2158836	30.5011	2.15805e+06	24.675	2.15826e+06	22.8221	2.15855e+06	22.7203	2.15782e+06	19.2313	2.15826e+06	17.9854
oriJW3128	2.17128e+06	15.6203	2.17067e+06	19.6829	2.16987e+06	20.6193	2.17097e+06	22.1411	2.17128e+06	24.2798	2.17097e+06	20.3989	2.16987e+06	18.6384	2.17128e+06	19.9851	2.16987e+06	17.3721	2.16987e+06	14.7869
oriJW3129	2.18751e+06	12.49	2.18825e+06	16.0898	2.18751e+06	24.8016	2.18751e+06	20.3827	2.18751e+06	23.2892	2.18797e+06	19.7504	2.1873e+06	22.9373	2.18751e+06	23.8684	2.1873e+06	19.6896	2.18751e+06	19.266
oriJW3130	2.20142e+06	52.119	2.20167e+06	45.6012	2.20018e+06	44.916	2.2008e+06	47.545	2.20018e+06	57.1043	2.20049e+06	48.6874	2.2008e+06	54.8386	2.20167e+06	43.8806	2.2008e+06	44.0429	2.2008e+06	42.9455
oriJW3131	2.2197e+06	30.815	2.2213e+06	27.2476	2.22072e+06	25.5707	2.22072e+06	24.4252	2.22202e+06	25.1498	2.22072e+06	24.3459	2.22072e+06	23.2649	2.22266e+06	23.6609	2.21921e+06	20.9334	2.22168e+06	20.0898
oriJW3132	2.23183e+06	12.9286	2.23232e+06	11.5492	2.23105e+06	14.7438	2.2306e+06	12.8261	2.22985e+06	14.5523	2.23132e+06	15.809	2.2306e+06	14.5089	2.23014e+06	15.3599	2.23082e+06	13.3197	2.23037e+06	13.3641
oriJW3133	2.23829e+06	17.4033	2.24034e+06	14.5405	2.24011e+06	8.77631	2.23933e+06	9.20923	2.24057e+06	13.9998	2.23933e+06	10.0231	2.23985e+06	11.3336	2.23985e+06	12.2417	2.23878e+06	11.4205	2.24011e+06	8.53117
oriJW3134	2.25797e+06	28.2508	2.2574e+06	25.4283	2.25768e+06	20.1707	2.2574e+06	18.6911	2.25768e+06	20.017	2.25713e+06	22.5947	2.25768e+06	36.915	2256851	30.8038	2.25829e+06	25.6567	2256851	22.5443
oriJW3135	2.27684e+06	55.1352	2.27575e+06	39.8878	2.27602e+06	42.2108	2.27747e+06	43.2368	2.27658e+06	47.7834	2.27575e+06	42.378	2.27545e+06	49.2098	2.27602e+06	45.1776	2.27658e+06	37.8136	2.27575e+06	33.4636
oriJW3136	2.29146e+06	18.085
oriJW3137	2.29931e+06	36.945	2.29958e+06	19.8087	2299861	22.2777	2299861	20.1815	2.30044e+06	22.8608	2299861	26.6912	2.29931e+06	34.0458	2.29872e+06	27.2269	2.29902e+06	24.3795	2299861	21.288
oriJW3138	2336684	45.1995	2.33565e+06	33.7729	2.33593e+06	40.5047	2.33593e+06	36.6014	2.33565e+06	36.9658	2.3354e+06	32.9514	2.33469e+06	36.217	2.33492e+06	34.5723	2.33593e+06	29.3787	2.33492e+06	24.8835
oriJW3139	2.36411e+06	39.2201	2363249	35.9617	2363249	40.2524	2363839	37.4745	2.36411e+06	38.149	2.36356e+06	33.6767	2.36438e+06	37.6517	2.36411e+06	34.3096	2363839	30.8979	2.36356e+06	26.4347
oriJW3140	2.3824e+06	59.122	2.38339e+06	57.5641	2.38216e+06	43.7239	2.38289e+06	49.7558	2.38289e+06	55.0052	2.38151e+06	45.5326	2.3824e+06	51.2418	2.3824e+06	43.7789	2.38151e+06	44.5863	2.38106e+06	37.1739
oriJW3141	2.40327e+06	15.8517	2.40226e+06	14.857	2.40109e+06	12.8898	2.40136e+06	13.1357	2.40261e+06	13.5158	2.40109e+06	11.6576	2.40193e+06	9.68035	2.40226e+06	13.6313	2.40261e+06	11.688	2.40261e+06	10.4937
oriJW3142	2.41085e+06	20.4973	2.41064e+06	21.5612	2.41043e+06	17.7928	2.41107e+06	16.6143	2.41158e+06	25.0873	2.41158e+06	25.4773	2.41158e+06	18.931	2.41158e+06	22.0922	2.41131e+06	21.5779	2.41023e+06	17.5685
oriJW3143	2.41931e+06	24.1194	2.42005e+06	22.5746	2.41892e+06	23.4145	2.41851e+06	21.7401	2.41931e+06	31.4728	2.41892e+06	31.9409	2417744	28.8842	2417744	29.7452	2.42056e+06	25.6007	2.42005e+06	20.9694
oriJW3144	2.4285e+06	35.972	2.42801e+06	23.9581	2.42801e+06	24.3939	2.4285e+06	29.8546	2.4285e+06	33.9794	2.42825e+06	31.0069	2.42825e+06	31.5202	2.42776e+06	29.9937	2.43039e+06	29.2844	2.42692e+06	23.253
